# Supplementary material for: Evaluation of knowledge and awareness of diabetes in higher secondary level students of Kaski district: A cross-sectional study
Source: PLoS One. 2025 Feb 28;20(2):e0313755. doi: 10.1371/journal.pone.0313755 (PMC11870340; doi:10.1371/journal.pone.0313755)
Supplement: S1 Table — (XLSX) [file pone.0313755.s001.xlsx]

## Sheet: Score (2)
sno	college	gender	age	class	Q1 (heard)	Q2 (non-communicable)	Q3 Pancreas	Q4 Insulin	Q5 blood glucose	Q6 types	q7 common	q8 age group	Q9 prevention	q10 delayed	q11 (Risk factro)	q12 blindness	q13 Kidney	Q14 excessively_thirsty	Q14 excessive_urination	q15 insulin as inj	Q16 med,ex,diet	Q17 spc diet	q18 below 100	q19 200mg/dL	q21 prediabetic	q22 diet don’t know	FBS and PBS=1	q24.a early detection	q25 eye doctor	q26 wound	q27 Carbohydrate	Score	Score bins	Percentage	q20 family member	q20_Age family memb
1	Chhorepatan Secondary School	Female	17	12	1	1	0	1	1	0	1	0	1	0	1	1	1	1	1	0	1	1	0	1	1	0	1	1	0	1	1	19	Average Knowledge	70.3704	0
2	Chhorepatan Secondary School	Female	18	12	1	1	1	1	1	1	0	0	0	0	1	1	0	1	1	1	1	1	1	0	1	0	1	1	0	1	1	19	Average Knowledge	70.3704	1	38
3	Chhorepatan Secondary School	Female	18	12	1	1	1	1	1	0	1	1	1	0	1	1	0	0	1	0	0	1	0	0	0	0	0	1	0	1	1	15	Average Knowledge	55.5556	1	40
4	Chhorepatan Secondary School	Female	18	12	1	1	0	0	1	0	0	1	0	0	1	0	1	0	1	0	1	1	0	0	1	1	1	0	0	0	1	13	Poor knowledge	48.1481	0
5	Chhorepatan Secondary School	Female	17	12	1	1	0	0	1	0	0	1	0	0	1	1	1	1	0	0	1	1	0	0	0	1	1	0	0	0	1	13	Poor knowledge	48.1481	1	45
6	Chhorepatan Secondary School	Male	18	12	1	1	1	1	1	1	0	1	0	1	0	1	1	1	1	0	1	1	1	0	1	0	0	1	1	1	1	20	Average Knowledge	74.0741	0
7	Chhorepatan Secondary School	Female	18	12	1	1	0	1	1	0	0	0	1	1	1	0	0	0	1	0	1	1	0	1	1	1	1	0	0	1	0	15	Average Knowledge	55.5556	0
8	Chhorepatan Secondary School	Female	18	12	1	1	0	1	1	0	0	1	0	1	1	0	1	1	1	0	1	1	0	1	1	1	0	1	0	1	1	18	Average Knowledge	66.6667	1	45
9	Chhorepatan Secondary School	Female	17	12	1	1	0	1	1	0	1	1	0	1	0	1	0	1	1	0	1	1	0	1	1	1	0	0	0	1	1	17	Average Knowledge	62.963	0
10	Chhorepatan Secondary School	Male	18	12	1	1	1	1	0	0	0	1	1	1	0	1	1	0	1	0	1	1	0	0	1	0	0	0	1	1	0	15	Average Knowledge	55.5556	0
11	Chhorepatan Secondary School	Female	18	12	1	1	0	1	1	0	0	1	0	1	0	0	1	1	1	0	1	1	0	0	1	1	0	1	0	0	1	15	Average Knowledge	55.5556	0
12	Chhorepatan Secondary School	Male	16	11	1	1	1	1	1	0	0	1	0	0	1	1	0	1	1	0	1	1	0	0	1	1	1	1	1	1	1	19	Average Knowledge	70.3704	0			80	238	Average Knowledge	60-80%	49.8952
13	Chhorepatan Secondary School	Male	0	12	1	1	1	1	1	0	0	1	1	0	0	0	1	1	1	0	1	1	1	0	0	1	0	1	1	1	0	17	Average Knowledge	62.963	1	69
14	Chhorepatan Secondary School	Male	18	12	1	1	1	1	1	0	0	1	1	1	0	0	0	1	1	0	1	1	0	0	1	1	1	1	0	1	1	18	Average Knowledge	66.6667	0
15	Chhorepatan Secondary School	Male	18	12	1	1	1	1		0	1	1	1	1	0	0	0	1	1	0	1	1	0	0	1	1	1	0	0	1	1	17	Average Knowledge	62.963	0
16	Chhorepatan Secondary School	Male	18	11	1	1	0	1	0	0	1	0	1	1	0	0	1	0	1	0	1	1	0	0	1	1	0	0	0	0	1	13	Poor knowledge	48.1481	0
17	Chhorepatan Secondary School	Male	17	11	1	1	0	1	1	0	0	1	0	1	1	0	0	1	1	0	1	1	0	0	1	1	0	0	0	0	1	14	Average Knowledge	51.8519	1	87
18	Chhorepatan Secondary School	Male	17	11	1	1	1	1	1	0	0	1	0	1	0	0	1	1	1	0	1	1	1	0	1	1	1	1	1	0	1	19	Average Knowledge	70.3704	1	53
19	Chhorepatan Secondary School	Male	0	11	1	1	0	1	1	0	1	1	1	1	0	1	1	1	1	1	0	1	0	0	1	1	0	0	0	1	1	18	Average Knowledge	66.6667	0
20	Chhorepatan Secondary School	Male	15	11	1	1	0	1	1	0	0	1	1	1	0	0	1	1	1	0	1	1	0	1	0	1	0	0	1	1	1	17	Average Knowledge	62.963	0
21	Chhorepatan Secondary School	Male	17	11	1	1	1	1		0	0	1	0	1	1	0	0	1	1	0	1	1	0	0	1	1	0	0	0	1	1	15	Average Knowledge	55.5556	0
22	Chhorepatan Secondary School	Male	16	11	0	1	0	1	1	0	1	1	1	1	0	1	1	1	1	0	1	1	0	0	1	1	0	0	1	1	1	18	Average Knowledge	66.6667	0
23	Chhorepatan Secondary School	Female	17	11	1	0	0	1	1	0	0	0	0	0	p	1	1	1	1	0	1	1	1	1	1	0	1	0	1	1	0	15	Average Knowledge	55.5556	1	45
24	Chhorepatan Secondary School	Male	17	11	1	1	0	1	1	0	0	1	1	1	0	1	1	1	1	0	1	1	0	1	1	1	1	0	1	1	1	20	Average Knowledge	74.0741	0
25	Chhorepatan Secondary School	Male	16	11	1	1	1	1	1	0	0	0	0	1	1	1	1	1	1	1	1	1	1	0	1	1	0	0	0	1	1	19	Average Knowledge	70.3704	0
26	Chhorepatan Secondary School	Male	16	11	1	1	1	1	1	0	0	1	0	1	1	1	0	1	1	0	1	1	1	0	1	1	0	0	1	1	1	19	Average Knowledge	70.3704	0
27	Chhorepatan Secondary School	Female	15	11	1	1	1	1	0	1	0	1	1	0	1	1	1	1	1	0	1	0	0	0	1	1	0	0	1	0	0	16	Average Knowledge	59.2593	1	40
28	Chhorepatan Secondary School	Male	13	11	1	1	1	0	1	0	0	0	1	1	1	0	1	1	1	0	1	1	0	0	0	0	0	0	1	0	0	13	Poor knowledge	48.1481	0
29	Chhorepatan Secondary School	Male	16	11	1	1	0	1	1	0	0	1	1	1	0	0	1	1	1	0	1	1	1	0	1	0	1	0	0	1	0	16	Average Knowledge	59.2593	0
30	Chhorepatan Secondary School	Male	18	11	1	1	1	1	0	0	0	1	0	0	0	1	1	0	1	0	1	1	0	1	1	1	0	0	0	1	1	15	Average Knowledge	55.5556	0
31	Chhorepatan Secondary School	Male	17	11	1	1	1	1	0	0	1	1	1	1	1	1	1	1	1	0	1	1	1	0	1	1	1	0	0	1	1	21	Good knowledge	77.7778	1
32	Chhorepatan Secondary School	Male	17	11	1	1	1	1	1	1	0	1	1	0	1	0	1	1	1	0	1	1	1	0	1	1	0	0	1	1	1	20	Average Knowledge	74.0741	0
33	Chhorepatan Secondary School	Male	17	11	1	1	0	1	1	0	1	1	1	1	0	1	1	1	1	0	1	1	1	0	0	0	0	0	0	1	0	16	Average Knowledge	59.2593	0
34	Chhorepatan Secondary School	Male	17	11	1	1	1	1	0	0	0	0	0	1	1	1	0	1	1	0	1	1	0	0	0	1	1	0	1	1	1	16	Average Knowledge	59.2593	1	39
35	Chhorepatan Secondary School	Female	0	0	1	1	1	1	1	0	1	1	0	0	0	1	1	1	1	0	1	1	1	0	0	1	0	0	1	1	1	18	Average Knowledge	66.6667	0
36	Chhorepatan Secondary School	Female	16	11	1	1	1	0		1	0	1	1	1	0	0	0	1	1	0	1	1	1	1	1	1	0	0	0	1	1	17	Average Knowledge	62.963	0
37	Chhorepatan Secondary School	Female	17	11	1	1	1	1	0	0	0	0	0	0	1	0	0	1	1	0	1	1	1	0	1	1	1	0	0	1	1	15	Average Knowledge	55.5556	1	45
38	Chhorepatan Secondary School	Female	16	11	1	1	1	1		0	1	1	0	0	1	1	1	1	1	0	1	1	0	0	1	1	1	0	0	1	1	18	Average Knowledge	66.6667	1	47
39	Chhorepatan Secondary School	Female	17	11	1	1	1	1	1	0	1	1	0	0	1	1	1	1	1	0	1	1	1	0	1	1	1	0	1	1	1	21	Good knowledge	77.7778	1	50
40	Chhorepatan Secondary School	Female	15	11	1	1	1	1	0	0	1	1	1	1	p	1	0	1	1	0	1	1	1	0	1	1	0	0	0	1	1	18	Average Knowledge	66.6667	0
41	Chhorepatan Secondary School	Female	16	11	1	1	1	1	0	0	0	1	0	0	0	1	0	1	1	0	1	1	1	0	1	1	0	0	0	1	1	15	Average Knowledge	55.5556	0
42	Chhorepatan Secondary School	Female	16	11	1	1	1	1	0	0	1	1	1	1	1	1	0	1	1	0	1	1	1	0	1	1	0	0	0	1	1	19	Average Knowledge	70.3704	0
43	Chhorepatan Secondary School	Female	15	11	1	1	1	1	0	0	0	1	1	1	0	0	1	1	1	0	1	1	1	1	0	1	0	0	0	1	1	17	Average Knowledge	62.963	0
44	Chhorepatan Secondary School	Female	17	11	1	1	1	1	1	0	0	1	1	1	1	1	0	1	1	0	1	1	0	0	1	1	0	0	0	1	0	17	Average Knowledge	62.963	0
45	Chhorepatan Secondary School	Female	18	12	1	1	0	1	1	1	1	1	1	1	1	0	1	1	1	0	1	1	0	1	0	1	0	0	0	1	0	18	Average Knowledge	66.6667	0
46	Chhorepatan Secondary School	Female	18	12	1	1	0	1	1	1	1	1	1	1	1	0	1	1	1	0	1	1	0	1	0	1	0	0	0	1	1	19	Average Knowledge	70.3704	0
47	Chhorepatan Secondary School	Female	18	12	1	1	0	0	1	0	0	1	0	0	1	0	0	1	1	0	1	1	0	0	1	1	0	0	0	1	1	13	Poor knowledge	48.1481	0
48	Chhorepatan Secondary School	Female	19	12	1	1	0	1	1	1	0	1	1	1	1	0	1	1	1	0	1	1	0	0	1	1	0	0	0	1	0	17	Average Knowledge	62.963	0
49	Gandaki Boarding School	Female	17	11	1	1	1	1	1	0	0	0	0	0	0	0	0	1	1	0	1	1	0	0	1	0	0	0	0	1	0	11	Poor knowledge	40.7407	0
50	Gandaki Boarding School	Male	16	11	1	1	0	1	1	1	0	1	0	1	0	0	1	1	1	0	1	1	0	0	1	1	0	0	1	1	1	17	Average Knowledge	62.963	1	49
51	Gandaki Boarding School	Male	17	11	0	1	0	1		0	0	1	1	0	0	0	0	0	1	0	1	1	1	1	1	0	0	0	0	1	0	11	Poor knowledge	40.7407	0
52	Gandaki Boarding School	Female	18	12	1	1	1	1	1	0	0	1	0	0	1	0	1	0	1	1	0	1	0	0	1	0	0	0	0	1	1	14	Average Knowledge	51.8519	1
53	Gandaki Boarding School	Female	17	11	1	1	1	1	1	0	0	1	0	1	1	0	0	1	1	0	1	1	0	1	1	0	0	0	0	1	0	15	Average Knowledge	55.5556	0
54	Gandaki Boarding School	Male	17	11	1	1	0	1	1	0	1	0	1	1	0	0	1	1	1	0	1	1	0	0	1	1	1	0	1	1	0	17	Average Knowledge	62.963	0
55	Gandaki Boarding School	Male	17	11	1	1	1	1	1	0	1	0	1	0	1	0	1	1	1	1	1	1	1	0	1	1	1	0	0	1	1	20	Average Knowledge	74.0741	0
56	Gandaki Boarding School	Male	17	11	1	1	1	1	1	0	1	1	0	1	1	0	1	1	1	1	0	1	1	0	0	1	1	0	1	1	1	20	Average Knowledge	74.0741	0
57	Gandaki Boarding School	Male	18	11	1	1	1	1	1	0	1	0	1	0	1	1	1	1	1	1	1	1	1	0	1	1	1	0	1	1	1	22	Good knowledge	81.4815	0
58	Gandaki Boarding School	Male	17	11	1	1	0	1	1	1	0	0	0	1	0	1	1	0	0	1	1	0	0	1	1	1	1	0	0	1	1	16	Average Knowledge	59.2593	0
59	Gandaki Boarding School	Male	16	11	1	1	0	1	1	1	1	0	0	1	0	1	1	0	0	1	1	0	0	1	1	1	1	0	0	1	1	17	Average Knowledge	62.963	0
60	Gandaki Boarding School	Male	17	11	1	1	1	1	1	0	0	1	0	1	0	0	0	1	1	0	1	1	0	0	1	0	1	0	1	1	0	15	Average Knowledge	55.5556	0
61	Gandaki Boarding School	Female	16	11	1	1	1	1	1	0	1	1	1	0	1	1	0	1	1	0	1	1	1	1	1	0	0	0	1	1	1	20	Average Knowledge	74.0741	0
62	Gandaki Boarding School	Female	17	11	1	1	1	1	1	0	0	0	0	0	1	1	0	1	1	0	1	1	0	0	1	0	0	0	0	1	1	14	Average Knowledge	51.8519	0
63	Gandaki Boarding School	Male	17	11	1	1	1	1	0	1	0	1	1	0	0	0	1	1	1	0	1	1	0	0	1	1	0	0	1	1	1	17	Average Knowledge	62.963	0
64	Gandaki Boarding School	Male	17	11	1	1	0	1	1	0	1	1	1	1	1	1	1	1	1	1	1	1	0	0	1	1	1	0	0	1	1	21	Good knowledge	77.7778	1	59
65	Gandaki Boarding School	Male	16	11	1	1	1	1	1	0	1	1	1	0	0	1	1	0	1	1	1	1	0	0	1	0	0	0	1	1	1	18	Average Knowledge	66.6667	1	42
66	Gandaki Boarding School	Female	17	12	1	1	0	1	1	0	0	1	0	0	0	0	1	0	1	1	0	1	1	0	1	1	0	0	0	1	1	14	Average Knowledge	51.8519	0
67	Gandaki Boarding School	Male	15	11	1	1	1	1	1	0	0	1	0	1	0	0	0	1	1	0	1	1	0	0	1	1	1	0	1	1	1	17	Average Knowledge	62.963	0
68	Gandaki Boarding School	Male	0	11	1	1	1	1	0	0	0	1	0	1	0	0	0	0	1	0	1	0	1	0	1	0	0	0	0	1	1	12	Poor knowledge	44.4444	1	80
69	Gandaki Boarding School	Male	16	11	1	1	1	1	1	0	1	1	1	1	1	1	1	1	1	1	1	0	1	0	1	0	0	0	1	1	1	21	Good knowledge	77.7778	1	45
70	Gandaki Boarding School	Male	17	11	1	1	0	0		1	1	1	1	1	0	0	1	1	1	1	1	1	0	0	1	1	0	0	0	1	1	17	Average Knowledge	62.963	0
71	Gandaki Boarding School	Male	16	11	1	1	1	1	0	1	1	1	1	1	0	0	0	0	1	0	1	1	1	0	1	0	1	0	0	1	0	16	Average Knowledge	59.2593	0
72	Gandaki Boarding School	Male	16	11	0	1	0	0		0	1	0	1	0	0	0	0	0	0	1	0	1	0	0	0	0	1	0	1	1	0	8	Poor knowledge	29.6296	1
73	Gandaki Boarding School	Male	17	11	1	1	0	0	1	1	0	1	1	1	0	0	0	0	0	0	0	1	0	0	1	0	0	0	0	0	1	10	Poor knowledge	37.037	0
74	Gandaki Boarding School	Male	17	11	1	1	0	1	1	0	0	0	1	1	0	1	1	1	1	0	1	1	0	1	1	0	0	0	0	1	1	16	Average Knowledge	59.2593	0
75	Gandaki Boarding School	Male	0	11	1	1	1	0	1	0	0	0	0	0	0	0	1	0	0	1	0	0	0	1	0	0	0	0	0	0	0	7	Poor knowledge	25.9259	1	25
76	Gandaki Boarding School	Male	16	11	1	1	0	1	1	1	1	1	1	1	0	0	0	0	1	0	1	1	0	1	1	1	0	0	1	1	0	17	Average Knowledge	62.963	0
77	Gandaki Boarding School	Male	17	11	1	1	0	0	1	1	1	1	1	1	0	0	1	1	0	1	1	1	0	0	1	0	0	0	1	1	1	17	Average Knowledge	62.963	1	65
78	Gandaki Boarding School	Male	16	11	1	1	1	1	0	0	1	1	1	1	1	0	1	1	1	0	1	1	1	0	1	0	1	0	1	1	1	20	Average Knowledge	74.0741	0
79	Gandaki Boarding School	Male	17	11	1	1	0	1	1	0	0	1	1	1	0	0	1	1	1	1	1	1	1	0	1	1	1	0	0	1	0	18	Average Knowledge	66.6667	0
80	Gandaki Boarding School	Male	17	11	1	1	0	1	0	1	0	1	0	1	1	0	1	0	1	1	1	1	0	1	1	1	1	0	0	0	1	17	Average Knowledge	62.963	1
81	Gandaki Boarding School	Male	17	11	1	1	1	1	1	0	0	1	1	0	1	1	1	1	1	1	1	1	1	0	1	1	1	0	0	1	1	21	Good knowledge	77.7778	0
82	Gandaki Boarding School	Male	17	11	1	1	0	1	0	0	1	1	1	1	0	0	1	1	1	1	1	1	0	0	1	0	1	0	0	1	1	17	Average Knowledge	62.963	0
83	Gandaki Boarding School	Male	17	11	1	1	1	1	1	0	0	1	0	1	1	0	1	0	1	1	1	1	1	0	1	1	1	0	0	1	1	19	Average Knowledge	70.3704	0
84	Gandaki Boarding School	Male	17	11	1	1	1	1		0	0	1	0	0	1	0	0	1	0	0	1	1	1	0	1	0	0	0	1	1	1	14	Average Knowledge	51.8519	1	43
85	Gandaki Boarding School	Female	16	11	1	1	1	1	1	0	1	1	0	0	1	1	1	1	1	1	1	1	1	0	1	0	0	0	1	1	1	20	Average Knowledge	74.0741	1	62
86	Gandaki Boarding School	Female	16	11	1	1	1	1	1	0	0	1	1	0	1	1	1	1	1	0	1	1	0	0	1	1	0	0	0	1	1	18	Average Knowledge	66.6667	0
87	Gandaki Boarding School	Female	17	11	1	1	0	1	1	0	1	1	1	1	0	1	1	1	1	0	1	1	0	0	1	1	1	0	1	1	1	20	Average Knowledge	74.0741	1	60
88	Gandaki Boarding School	Female	16	11	1	1	0	1	1	0	0	0	1	1	1	1	0	0	1	0	1	1	0	0	1	1	0	0	0	0	0	13	Poor knowledge	48.1481	1	49
89	Gandaki Boarding School	Female	16	11	1	1	0	1	1	0	0	0	1	1	0	0	1	1	1	1	1	1	1	0	1	1	0	0	0	1	0	16	Average Knowledge	59.2593	1	40
90	Gandaki Boarding School	Female	16	11	1	1	0	1	1	0	0	1	0	1	0	0	1	1	1	0	1	1	1	0	1	1	1	0	1	1	1	18	Average Knowledge	66.6667	0
91	Gandaki Boarding School	Female	16	11	0	1	1	1	1	0	0	0	1	0	1	1	0	1	1	0	1	1	0	0	1	0	1	0	1	1	1	16	Average Knowledge	59.2593	0
92	Gandaki Boarding School	Male	17	11	1	1	1	1	1	0	0	1	1	1	1	1	0	1	1	0	1	0	0	1	1	0	0	0	0	1	1	17	Average Knowledge	62.963	0
93	Gandaki Boarding School	Female	17	11	1	1	1	1	1	0	1	0	1	0	0	0	0	1	1	0	1	1	0	1	1	0	0	0	0	1	1	15	Average Knowledge	55.5556	0
94	Gandaki Boarding School	Female	16	11	1	1	1	1	1	0	0	1	1	0	0	0	0	1	1	0	1	1	0	0	1	0	0	0	0	1	1	14	Average Knowledge	51.8519	0
95	Gandaki Boarding School	Male	16	11	1	1	1	1	1	1	0	0	1	0	1	0	1	1	1	0	1	1	0	0	1	0	1	0	0	0	1	16	Average Knowledge	59.2593	0
96	Gandaki Boarding School	Male	15	11	1	1	1	1	1	1	0	1	0	1	1	0	1	1	1	0	1	1	0	0	1	1	1	0	1	1	1	20	Average Knowledge	74.0741	0
97	Gandaki Boarding School	Female	16	11	1	1	1	1	1	0	0	1	1	0	0	0	1	1	1	0	1	1	0	0	1	0	0	0	0	1	1	15	Average Knowledge	55.5556	0
98	Gandaki Boarding School	Male	17	11	1	1	1	1	0	0	0	1	1	1	0	1	1	1	1	1	1	1	1	0	1	1	1	0	1	1	1	21	Good knowledge	77.7778	1	59
99	Gandaki Boarding School	Male	17	11	1	1	1	1	1	0	0	1	1	1	0	1	1	1	1	1	1	1	1	0	1	1	1	0	1	1	1	22	Good knowledge	81.4815	1	59
100	Gandaki Boarding School	Male	17	11	1	0	1	1		0	1	0	1	0	1	1	0	0	0	1	1	1	0	0	0	0	0	0	0	0	1	11	Poor knowledge	40.7407	1	39
101	Gandaki Boarding School	Female	17	11	1	1	1	1	1	0	1	0	1	1	1	1	1	1	1	0	1	1	0	1	1	1	0	0	0	1	1	20	Average Knowledge	74.0741	1	55
102	Gandaki Boarding School	Female	0	11	1	1	1	0	1	0	1	1	1	1	0	0	0	0	1	0	1	1	1	0	1	0	1	0	0	1	0	15	Average Knowledge	55.5556	0
103	Gandaki Boarding School	Female	17	11	1	1	1	1	1	0	0	1	1	0	0	0	0	1	1	0	1	1	0	0	1	1	1	0	0	1	1	16	Average Knowledge	59.2593	1	55
104	Gandaki Boarding School	Female	16	11	1	1	0	1	1	0	0	0	0	0	1	0	0	1	1	1	1	1	0	0	1	0	1	0	1	1	1	15	Average Knowledge	55.5556	1	34
105	Gandaki Boarding School	Female	16	11	0	1	0	1	1	0	0	1	1	1	0	0	0	1	1	0	1	1	0	0	1	0	1	0	0	1	1	14	Average Knowledge	51.8519	0
106	Gandaki Boarding School	Male	18	11	1	1	1	1	1	0	1	0	1	0	1	1	1	0	1	0	1	1	0	0	1	1	0	0	1	1	1	18	Average Knowledge	66.6667	1	56
107	Gandaki Boarding School	Female	17	11	1	1	1	1	1	0	0	0	0	1	0	0	0	0	1	0	1	1	0	0	1	0	1	0	0	1	1	13	Poor knowledge	48.1481	0
108	Gandaki Boarding School	Male	16	11	1	1	1	1	1	0	1	0	0	0	0	0	0	1	1	1	1	1	0	0	1	1	0	0	0	1	1	15	Average Knowledge	55.5556	0
109	Gandaki Boarding School	Female	17	11	1	1	1	1	1	0	1	0	0	0	1	0	0	0	1	1	1	1	0	0	0	1	0	0	0	1	1	14	Average Knowledge	51.8519	1	69
110	Gandaki Boarding School	Female	17	11	1	1	1	1	1	0	1	0	0	0	1	0	1	1	1	0	1	1	0	0	1	1	0	0	0	1	1	16	Average Knowledge	59.2593	1	39
111	Gandaki Boarding School	Female	16	11	1	1	1	1	1	0	1	1	1	1	1	1	1	1	1	1	1	1	1	0	1	1	1	0	1	1	1	24	Good knowledge	88.8889	0
112	Gandaki Boarding School	Female	16	11	1	1	1	1	1	0	1	1	1	0	1	1	1	1	1	1	1	1	1	0	1	1	1	0	1	1	1	23	Good knowledge	85.1852	1	75
113	Gandaki Boarding School	Male	17	11	1	1	1	1	1	0	0	1	0	0	1	0	0	0	1	0	1	1	0	0	1	0	1	0	1	1	1	15	Average Knowledge	55.5556	1	53
114	Gandaki Boarding School	Male	16	11	1	1	1	1	0	0	0	0	1	1	1	1	1	0	1	0	1	1	1	1	1	0	1	0	0	1	1	18	Average Knowledge	66.6667	0
115	Gandaki Boarding School	Male	0	11	1	1	1	1	1	1	0	1	0	1	0	1	1	0	1	0	1	1	0	0	1	1	0	0	1	1	0	17	Average Knowledge	62.963	0
116	Gandaki Boarding School	Male	17	11	1	1	1	1	1	0	1	1	0	0	1	1	1	1	1	1	1	1	0	1	1	1	1	0	1	1	1	22	Good knowledge	81.4815	0
117	Gandaki Boarding School	Male	17	11	1	1	1	1		1	0	1	0	0	0	1	1	0	0	0	1	1	1	0	1	1	1	0	1	0	0	15	Average Knowledge	55.5556	0
118	Gandaki Boarding School	Male	16	11	1	1	1	1	1	1	0	1	0	0	1	1	1	0	1	1	1	1	1	0	1	1	1	0	0	1	1	20	Average Knowledge	74.0741	0
119	Gandaki Boarding School	Male	18	12	1	1	1	1	0	0	1	0	0	1	0	1	1	0	1	1	1	1	0	0	1	1	1	0	1	0	1	17	Average Knowledge	62.963	0
120	Gandaki Boarding School	Male	18	12	1	1	1	1	1	0	1	1	1	0	1	1	1	0	1	1	1	1	0	0	1	1	1	0	1	0	1	20	Average Knowledge	74.0741	0
121	Gandaki Boarding School	Male	18	12	1	1	1	1	1	0	1	1	0	1	1	0	0	0	1	1	1	1	1	0	1	1	1	0	0	1	1	19	Average Knowledge	70.3704	1	39
122	Gandaki Boarding School	Female	18	12	1	1	0	1	1	0	0	0	1	0	0	1	0	1	1	0	1	1	1	0	1	1	1	0	1	1	1	17	Average Knowledge	62.963	1	48
123	Gandaki Boarding School	Female	18	12	1	1	0	1	1	0	0	1	1	1	0	1	1	1	1	0	1	1	1	0	1	1	1	0	1	1	1	20	Average Knowledge	74.0741	0
124	Gandaki Boarding School	Female	16	11	1	1	1	1	1	0	1	0	0	0	0	0	0	1	1	0	1	1	0	0	1	0	0	0	0	1	1	13	Poor knowledge	48.1481	0
125	Gog, Triv, JCA Dia	Female	18	11	1	1	1	1	1	0	0	1	1	1	0	1	0	1	1	0	1	1	0	1	1	0	0	0	1	1	0	17	Average Knowledge	62.963	1
126	Gog, Triv, JCA Dia	Female	17	11	1	1	1	1	1	1	1	1	1	1	0	1	1	0	1	1	1	1	1	1	1	0	1	1	1	1	1	24	Good knowledge	88.8889	0
127	Gog, Triv, JCA Dia	Female	0	12	1	1	0	1	1	1	0	0	1	1	0	1	1	0	1	0	1	1	1	0	1	0	0	1	1	1	0	17	Average Knowledge	62.963	0
128	Gog, Triv, JCA Dia	Male	0	11	1	1	1	1	1	0	0	1	1	1	0	1	0	1	1	0	1	1	0	1	1	0	1	0	1	0	1	18	Average Knowledge	66.6667	0
129	Gog, Triv, JCA Dia	Male	0	11	1	1	1	1	1	0	0	0	0	0	0	1	0	1	1	0	1	1	0	0	1	0	1	0	1	0	0	13	Poor knowledge	48.1481	0
130	Gog, Triv, JCA Dia	Male	18	11	0	1	1	1	1	0	0	1	1	1	0	1	0	1	0	0	1	1	0	0	1	0	1	1	0	1	0	15	Average Knowledge	55.5556	0
131	Gog, Triv, JCA Dia	Female	0	11	1	1	0	1	1	0	0	1	1	1	0	0	1	1	1	0	1	1	0	0	1	0	0	1	0	1	1	16	Average Knowledge	59.2593	1
132	Gog, Triv, JCA Dia	Female	17	11	1	1	1	1	1	0	0	1	1	1	0	0	1	1	1	1	1	1	0	0	1	0	0	1	1	1	1	19	Average Knowledge	70.3704	1
133	Gog, Triv, JCA Dia	Male	17	11	1	1	0	1	1	1	0	0	0	0	0	0	0	1	0	0	0	1	1	0	1	0	0	0	0	0	0	9	Poor knowledge	33.3333	0
134	Gog, Triv, JCA Dia	Female	16	11	1	1	0	0	1	0	0	0	0	0	0	0	0	0	1	0	1	1	0	0	1	0	0	1	0	1	0	9	Poor knowledge	33.3333	0
135	Gog, Triv, JCA Dia	Male	17	11	1	0	0	1	1	0	0	1	1	1	0	1	1	1	1	0	1	1	0	0	1	0	0	0	1	1	0	15	Average Knowledge	55.5556	0
136	Gog, Triv, JCA Dia	Female	16	11	1	1	1	1	1	0	0	1	1	1	0	0	1	1	1	1	1	1	0	1	1	0	0	1	1	1	1	20	Average Knowledge	74.0741	0
137	Gog, Triv, JCA Dia	Male	0	11	1	1	1	1	1	1	1	0	1	1	1	1	0	1	1	1	1	1	1	0	0	0	0	1	0	1	1	20	Average Knowledge	74.0741	0
138	Gog, Triv, JCA Dia	Male	19	11	1	1	0	1	1	0	0	0	1	1	1	0	0	1	1	0	1	1	0	0	1	0	0	1	0	0	0	13	Poor knowledge	48.1481	1
139	Gog, Triv, JCA Dia	Female	17	11	1	1	0	1	1	0	0	0	0	0	0	0	1	1	1	0	1		0	0	1	0	0	1	1	1	1	13	Poor knowledge	48.1481	1
140	Gog, Triv, JCA Dia	Female	17	11	1	1	0	1	1	0	0	1	1	1	0	0	0	1	1	0	1	1	0	0	1	0	1	1	1	1	1	17	Average Knowledge	62.963	0
141	Gog, Triv, JCA Dia	Male	19	12	1	1	0	1	1	0	0	1	1	1	0	0	0	0	1	0	1	1	0	0	1	0	1	1	0	1	1	15	Average Knowledge	55.5556	0
142	Gog, Triv, JCA Dia	Male	0	12	1	1	1	1	1	0	0	1	0	0	0	1	1	1	1	1	1	1	0	0	1	0	1	1	1	1	1	19	Average Knowledge	70.3704	1
143	Gog, Triv, JCA Dia	Male	18	11	1	1	1	1	1	0	1	1	1	1	0	0	1	1	1	1	1	1	0	0	1	0	1	1	0	1	1	20	Average Knowledge	74.0741	0
144	Gog, Triv, JCA Dia	Male	16	11	1	1	0	1	1	0	0	1	1	1	0	1	1	1	1	1	1	1	1	0	1	0	0	1	1	1	1	20	Average Knowledge	74.0741	1
145	Gog, Triv, JCA Dia	Male	0	12	1	0	0	0	1	0	0	1	1	1	0	0	0	1	1	0	0	1	0	1	1	0	0	1	0	0	0	11	Poor knowledge	40.7407	1
146	Gog, Triv, JCA Dia	Female	0	12	1	1	0	1	1	0	0	1	1	1	0	0	1	1	1	0	1	1	0	1	1	0	0	1	1	1	1	18	Average Knowledge	66.6667	0
147	Gog, Triv, JCA Dia	Female	17	12	1	1	0	1	1	0	0	0	1	1	0	0	0	1	1	0	0	1	1	0	1	0	1	0	0	1	0	13	Poor knowledge	48.1481	0
148	Gog, Triv, JCA Dia	Female	0	11	1	1	0	0	0	0	0	0	0	0	0	0	0	0	0	0	0		0	0	1	0	0	0	0	0	0	3	Poor knowledge	11.1111	0
149	Gog, Triv, JCA Dia	Female	17	11	1	1	0	1	1	0	0	1	0	0	0	1	1	1	1	0	1	1	1	0	1	0	1	0	0	1	0	15	Average Knowledge	55.5556	0
150	Gog, Triv, JCA Dia	Female	17	11	1	1	1	1	0	0	0	1	0	0	0	1	1	1	1	0	1	1	0	0	1	0	0	0	1	1	1	15	Average Knowledge	55.5556	0
151	Gog, Triv, JCA Dia	Male	0	11	1	1	0	1	1	0	0	1	0	0	0	1	1	1	1	1	1	1	0	0	1	0	0	1	0	1	1	16	Average Knowledge	59.2593	1
152	Gog, Triv, JCA Dia	Male	0	11	1	1	1	1	1	0	0	0	0	0	0	1	1	1	1	1	1	1	0	1	1	0	0	1	0	1	1	17	Average Knowledge	62.963	0
153	Gog, Triv, JCA Dia	Female	17	12	1	1	0	1	0	0	1	0	1	1	0	1	0	0	1	0	1	1	0	0	0	0	1	1	1	1	1	15	Average Knowledge	55.5556	1
154	Gog, Triv, JCA Dia	Female	17	12	1	1	0	1	1	0	0	1	0	0	0	0	0	1	1	0	0	1	1	0	1	0	0	0	0	1	0	11	Poor knowledge	40.7407	0
155	Gog, Triv, JCA Dia	Male	17	12	1	0	0	1	1	0	0	0	1	1	0	1	0	0	0	0	0		0	0	0	0	0	0	0	0	0	6	Poor knowledge	22.2222	0
156	Gog, Triv, JCA Dia	Female	16	12	1	1	0	1	1	0	0	1	0	0	0	1	1	1	1	0	1	1	0	0	1	0	1	1	0	1	1	16	Average Knowledge	59.2593	0
157	Gog, Triv, JCA Dia	Female	18	11	1	1	1	1	0	0	0	1	0	0	0	0	0	1	1	0	1	1	0	0	1	0	0	0	0	1	1	12	Poor knowledge	44.4444	0
158	Gog, Triv, JCA Dia	Female	17	12	1	1	1	1	1	0	0	1	0	0	0	1	1	1	1	0	1	1	0	0	1	0	0	1	0	1	1	16	Average Knowledge	59.2593	0
159	Gog, Triv, JCA Dia	Female	17	12	1	1	1	1	0	0	0	1	0	0	0	1	1	1	1	0	1	1	1	0	1	0	0	1	1	1	1	17	Average Knowledge	62.963	1
160	Gog, Triv, JCA Dia	Female	0	11	1	1	0	1	1	0	0	1	1	1	0	0	1	0	0	0	0		0	0	1	0	0	0	0	0	0	9	Poor knowledge	33.3333	0
161	Gog, Triv, JCA Dia	Female	0	11	1	1	1	1	1	1	0	1	1	1	0	1	0	1	1	0	1	1	0	0	1	0	0	0	0	0	0	15	Average Knowledge	55.5556	0
162	Gog, Triv, JCA Dia	Female	0	11	1	1	1	1	1	0	0	1	1	1	0	0	0	1	1	0	1	1	0	0	1	0	0	0	0	0	0	13	Poor knowledge	48.1481	0
163	Gog, Triv, JCA Dia	Male	15	12	1	1	1	1	0	0	0	1	1	1	0	0	0	1	1	0	1	1	0	0	1	0	1	1	1	0	1	16	Average Knowledge	59.2593	0
164	Gog, Triv, JCA Dia	Female	0	11	1	1	1	1	1	0	0	1	1	1	0	0	0	1	1	1	1	1	0	0	1	0	1	1	0	1	1	18	Average Knowledge	66.6667	0
165	Gog, Triv, JCA Dia	Male	0	11	1	0	1	0	1	1	0	1	1	1	0	0	1	1	1	0	1	1	0	0	0	0	0	0	1	0	1	14	Average Knowledge	51.8519	0
166	Gog, Triv, JCA Dia	Male	18	11	1	0	1	1	1	1	0	1	1	1	0	1	0	0	1	0	1	1	0	0	0	0	0	0	0	0	0	12	Poor knowledge	44.4444	1
167	Gog, Triv, JCA Dia	Male	16	11	1	1	1	1	1	0	0	1	1	1	0	0	1	0	1	0	1	1	0	0	1	0	0	0	1	0	1	15	Average Knowledge	55.5556	0
168	Gog, Triv, JCA Dia	Male	0	11	1	1	1	1	1	0	1	1	1	1	0	0	0	0	0	0	0		0	0	1	0	0	0	0	0	0	10	Poor knowledge	37.037	0
169	Gog, Triv, JCA Dia	Male	17	11	1	1	1	1	1	0	1	1	1	1	0	0	0	1	1	0	1	1	0	1	1	0	0	1	0	1	1	18	Average Knowledge	66.6667	0
170	Gog, Triv, JCA Dia	Male	18	11	1	1	1	1	1	0	1	1	1	1	0	0	0	1	1	0	1	1	0	1	1	0	0	1	0	1	1	18	Average Knowledge	66.6667	0
171	Gog, Triv, JCA Dia	Female	0	11	1	1	1	1	1	0	0	1	1	1	0	0	0	1	1	0	1	1	0	0	1	0	0	1	0	1	1	16	Average Knowledge	59.2593	0
172	Gog, Triv, JCA Dia	Male	0	11	1	1	0	1	0	0	0	1	1	1	0	0	1	0	0	0	0		0	0	1	0	0	0	0	0	0	8	Poor knowledge	29.6296	0
173	Gog, Triv, JCA Dia	Female	17	11	1	1	0	1	1	0	0	1	1	1	0	0	0	1	1	0	1	1	0	0	1	0	0	1	0	1	1	15	Average Knowledge	55.5556	0
174	Gog, Triv, JCA Dia	Male	19	11	1	1	0	0	1	0	0	1	0	0	0	0	1	0	1	0	1	1	0	0	0	0	0	0	0	0	1	9	Poor knowledge	33.3333	1
175	Gog, Triv, JCA Dia	Female	18	11	0	0	0	1	1	0	1	0	0	0	0	0	0	1	1	0	1	1	0	0	1	0	0	0	0	1	1	10	Poor knowledge	37.037	0
176	Gog, Triv, JCA Dia	Male	17	12	1	1	0	1	1	0	0	0	1	1	0	0	0	1	1	0	1	1	0	0	1	0	0	1	0	1	1	14	Average Knowledge	51.8519	0
177	Gog, Triv, JCA Dia	Female	0	12	1	1	1	1	1	1	0	0	1	1	0	0	0	1	1	0	1	1	0	0	1	0	1	0	0	0	0	14	Average Knowledge	51.8519	0
178	Gog, Triv, JCA Dia	Female	18	11	1	1	0	1	1	0	1	1	0	0	0	0	0	1	1	0	1	1	0	0	1	0	0	1	0	1	1	14	Average Knowledge	51.8519	0
179	Gog, Triv, JCA Dia	Female	17	11	1	1	1	1	1	0	1	1	1	1	0	0	0	1	1	0	1	1	0	0	0	0	0	1	0	1	1	16	Average Knowledge	59.2593	0
180	Gog, Triv, JCA Dia	Female	17	11	1	1	1	1	1	0	1	1	0	0	0	0	0	1	1	0	1	1	0	0	1	0	0	1	0	1	1	15	Average Knowledge	55.5556	0
181	Gog, Triv, JCA Dia	Female	18	11	1	1	1	1	1	0	0	1	1	1	0	0	0	1	1	0	1	1	0	0	1	0	0	1	0	1	1	16	Average Knowledge	59.2593	0
182	Gog, Triv, JCA Dia	Female	18	11	1	1	0	1	1	0	0	1	1	1	0	0	0	1	1	0	1	1	0	0	1	0	0	1	0	1	1	15	Average Knowledge	55.5556	0
183	Gog, Triv, JCA Dia	Female	17	11	1	1	0	1	1	0	0	0	0	0	0	1	1	1	0	0	1	1	0	0	1	0	1	1	1	1	0	14	Average Knowledge	51.8519	0
184	Gog, Triv, JCA Dia	Male	0	11	1	1	0	1	1	0	0	0	1	1	0	0	1	1	1	0	1	1	0	0	0	0	0	1	1	1	1	15	Average Knowledge	55.5556	1
185	Gog, Triv, JCA Dia	Male	18	11	1	1	0	1	1	0	0	0	1	1	0	0	1	1	0	1	1	1	0	0	1	0	0	0	1	1	0	14	Average Knowledge	51.8519	0
186	Gog, Triv, JCA Dia	Female	18	11	1	0	1	0	1	0	0	0	1	1	0	0	0	0	0	0	1	1	0	1	1	0	0	1	0	0	0	10	Poor knowledge	37.037	0
187	Gog, Triv, JCA Dia	Female	17	12	1	1	0	1	1	0	0	1	0	0	0	0	0	1	1	0	1	1	0	0	1	0	0	1	0	0	1	12	Poor knowledge	44.4444	0
188	Gog, Triv, JCA Dia	Female	17	12	1	1	0	1	1	0	0	1	0	0	0	0	1	1	1	0	1	1	1	0	1	0	0	1	0	1	1	15	Average Knowledge	55.5556	0
189	Gog, Triv, JCA Dia	Female	18	11	1	1	0	1	1	0	0	1	1	1	0	1	0	1	1	0	1	1	1	0	1	0	0	0	1	1	1	17	Average Knowledge	62.963	0
190	Gog, Triv, JCA Dia	Male	17	11	1	1	0	1	1	0	0	1	1	1	0	0	0	1	1	0	1	1	1	0	0	0	0	1	1	1	1	16	Average Knowledge	59.2593	0
191	Gog, Triv, JCA Dia	Male	18	11	0	0	1	0	1	0	0	1	0	0	0	1	0	1	1	0	1	1	0	0	0	0	0	0	0	0	0	8	Poor knowledge	29.6296	0
192	Gog, Triv, JCA Dia	Male	18	11	1	1	1	1	1	0	0	1	0	0	0	1	1	1	1	0	1	1	1	0	1	0	0	1	0	1	1	17	Average Knowledge	62.963	1
193	Gog, Triv, JCA Dia	Female	17	12	1	1	0	1	1	0	0	1	0	0	0	1	0	1	1	0	1	1	0	0	1	0	0	0	0	0	1	12	Poor knowledge	44.4444	1
194	Gog, Triv, JCA Dia	Male	18	11	1	1	0	1	1	1	0	0	1	1	0	0	0	1	1	0	1	1	0	0	1	0	0	1	0	1	0	14	Average Knowledge	51.8519	0
195	Gog, Triv, JCA Dia	Female	18	12	1	1	0	1	1	0	0	1	0	0	0	1	1	1	1	1	1	1	1	0	1	0	0	1	0	1	1	17	Average Knowledge	62.963	0
196	Gog, Triv, JCA Dia	Male	18	11	1	1	1	1	1	0	0	0	1	1	1	0	0	1	1	0	1	1	0	0	1	0	0	0	0	0	0	13	Poor knowledge	48.1481	0
197	Gog, Triv, JCA Dia	Female	17	11	1	1	0	0	1	0	0	0	0	0	0	0	0	1	1	0	1	1	1	0	1	0	0	0	0	1	1	11	Poor knowledge	40.7407	0
198	Gog, Triv, JCA Dia	Female	17	11	1	1	0	1	1	0	0	1	0	0	1	1	1	1	1	1	1	1	1	0	1	0	0	1	0	1	1	18	Average Knowledge	66.6667	0
199	Gog, Triv, JCA Dia	Male	18	11	1	1	0	1	1	0	0	0	1	1	0	0	0	0	0	0	0		0	0	1	0	0	1	1	0	1	10	Poor knowledge	37.037	0
200	Gog, Triv, JCA Dia	Female	18	11	1	1	1	1	1	0	1	1	1	1	1	0	0	1	1	0	1	1	0	0	1	0	0	1	0	1	1	18	Average Knowledge	66.6667	0
201	Gog, Triv, JCA Dia	Male	17	11	1	1	0	1	1	0	1	1	1	1	1	1	1	0	1	0	1	1	0	0	1	0	0	1	1	1	1	19	Average Knowledge	70.3704	0
202	Gog, Triv, JCA Dia	Female	17	12	1	1	1	1	1	0	0	1	0	0	0	0	0	0	1	0	1	1	1	0	1	0	0	0	1	1	0	13	Poor knowledge	48.1481	0
203	Gog, Triv, JCA Dia	Male	17	11	1	1	1	1	1	0	0	1	1	1	0	0	0	1	1	0	1	1	0	1	1	0	1	1	0	1	1	18	Average Knowledge	66.6667	0
204	Gog, Triv, JCA Dia	Male	18	12	1	1	1	1	1	0	0	0	1	1	1	0	0	1	1	1	1	1	0	1	1	0	1	1	0	1	1	19	Average Knowledge	70.3704	0
205	Gog, Triv, JCA Dia	Female	0	12	1	1	0	1	1	0	0	1	1	1	0	0	0	1	1	0	1	1	0	0	1	0	0	0	0	0	1	13	Poor knowledge	48.1481	0
206	Gog, Triv, JCA Dia	Female	17	11	1	1	1	1	1	0	0	0	0	0	1	0	0	0	1	0	1	1	0	0	1	0	0	1	0	0	1	12	Poor knowledge	44.4444	0
207	Gog, Triv, JCA Dia	Female	18	11	1	1	1	1	1	0	0	0	1	1	0	0	1	1	1	0	1	1	0	0	0	0	0	1	0	1	1	15	Average Knowledge	55.5556	0
208	Gog, Triv, JCA Dia	Male	18	12	1	1	0	1	1	0	0	0	1	1	1	0	1	0	1	0	0	1	0	0	1	0	0	0	0	0	1	12	Poor knowledge	44.4444	0
209	Gog, Triv, JCA Dia	Female	17	12	1	0	1	1	1	0	0	1	1	1	0	1	0	1	1	0	1	1	0	1	1	0	0	0	1	0	1	16	Average Knowledge	59.2593	0
210	Gog, Triv, JCA Dia	Male	17	11	1	1	0	1	1	0	0	0	0	0	1	0	0	0	0	0	1	1	1	0	1	0	0	1	0	1	0	11	Poor knowledge	40.7407	0
211	Gog, Triv, JCA Dia	Female	0	11	1	1	0	0	1	0	0	0	1	1	0	0	0	0	0	0	0	0	0	0	1	0	0	1	1	0	1	9	Poor knowledge	33.3333	0
212	Gog, Triv, JCA Dia	Male	18	11	1	0	0	0	1	0	0	0	1	1	0	1	1	0	1	1	0	1	0	0	1	0	0	1	1	1	0	13	Poor knowledge	48.1481	0
213	Gog, Triv, JCA Dia	Male	18	11	1	1	0	1	1	0	0	1	1	1	1	0	0	1	1	0	1	0	0	0	1	0	1	1	1	0	1	16	Average Knowledge	59.2593	0
214	Gog, Triv, JCA Dia	Male	17	11	1	1	0	1	1	1	0	1	0	0	1	0	1	1	1	0	1	0	0	1	1	0	1	1	0	0	1	16	Average Knowledge	59.2593	0
215	Gog, Triv, JCA Dia	Female	17	12	1	1	0	1	1	1	0	1	1	1	0	1	0	0	1	0	1	1	1	0	1	0	1	0	1	1	1	18	Average Knowledge	66.6667	0
216	Gog, Triv, JCA Dia	Male	18	12	1	1	1	1	1	0	0	0	1	1	0	1	0	0	1	0	1	1	1	0	1	0	1	0	0	1	0	15	Average Knowledge	55.5556	0
217	Gog, Triv, JCA Dia	Female	17	12	0	1	1	1	1	0	0	1	0	0	0	0	1	1	1	0	1	1	0	0	0	0	0	1	1	0	1	13	Poor knowledge	48.1481	0
218	Gog, Triv, JCA Dia	Female	17	12	0	1	1	1	1	0	0	1	0	0	0	1	1	0	1	0	1	1	1	0	0	0	0	0	0	1	0	12	Poor knowledge	44.4444	0
219	Gog, Triv, JCA Dia	Female	17	12	0	1	1	1	1	0	0	0	0	0	0	1	1	0	1	0	1	1	1	0	1	0	0	0	0	1	0	12	Poor knowledge	44.4444	0
220	Gog, Triv, JCA Dia	Female	18	12	0	1	0	1	1	0	0	1	0	0	0	0	1	0	1	0	1	1	0	0	1	0	0	0	1	0	1	11	Poor knowledge	40.7407	0
221	Gog, Triv, JCA Dia	Male	17	12	1	1	1	1	1	0	0	1	1	1	0	1	1	0	1	0	1	1	0	1	1	0	1	1	1	1	0	19	Average Knowledge	70.3704	0
222	Gog, Triv, JCA Dia	Female	17	12	1	1	0	1	1	1	0	1	1	1	0	0	0	0	1	0	1	1	0	0	1	0	0	0	0	1	0	13	Poor knowledge	48.1481	0
223	Gog, Triv, JCA Dia	Male	18	12	1	1	0	1	1	1	0	1	1	1	0	0	0	0	1	0	0	0	1	0	1	0	0	0	0	1	0	12	Poor knowledge	44.4444	1
224	Gog, Triv, JCA Dia	Male	0	11	1	1	0	1	1	1	0	1	1	1	0	0	0	1	1	0	1	1	0	0	1	0	0	0	0	1	1	15	Average Knowledge	55.5556	1
225	Gog, Triv, JCA Dia	Male	17	12	1	1	1	1	1	1	0	0	0	0	0	1	0	1	1	0	1	1	0	0	1	0	0	1	0	0	1	14	Average Knowledge	51.8519	0
226	Gog, Triv, JCA Dia	Male	17	12	1	0	0	0	1	1	0	0	0	0	0	0	0	0	1	0	0	0	0	0	0	0	0	0	0	1	1	6	Poor knowledge	22.2222	0
227	Gog, Triv, JCA Dia	Male	17	12	1	1	0	1	1	0	0	1	1	1	0	1	0	0	1	0	1	1	0	0	1	0	1	1	0	0	1	15	Average Knowledge	55.5556	0
228	Gog, Triv, JCA Dia	Male	17	12	1	1	1	0	1	1	0	0	0	0	0	0	0	0	1	0	0	1	0	0	1	0	0	0	1	0	1	10	Poor knowledge	37.037	0
229	Gog, Triv, JCA Dia	Male	18	11	0	1	1	1	1	0	0	0	0	0	0	0	0	1	1	0	1	1	0	0	0	0	1	1	0	1	1	12	Poor knowledge	44.4444	0
230	Gog, Triv, JCA Dia	Female	17	12	1	1	1	1	1	1	0	1	1	1	0	0	0	0	1	0	1	1	0	0	1	0	0	0	1	1	0	15	Average Knowledge	55.5556	0
231	Gog, Triv, JCA Dia	Female	17	12	1	1	1	1	1	1	0	1	1	1	0	0	1	0	1	0	1	1	0	0	0	0	0	0	0	1	0	14	Average Knowledge	51.8519	0
232	Gog, Triv, JCA Dia	Female	0	11	0	0	1	0	1	0	0	0	1	1	0	0	0	0	1	0	1	1	0	0	1	0	0	0	0	0	0	8	Poor knowledge	29.6296	0
233	Gog, Triv, JCA Dia	Male	18	11	0	1	0	1	1	0	0	0	0	0	0	0	1	1	0	0	0	1	0	0	1	0	0	0	1	0	1	9	Poor knowledge	33.3333	0
234	Gog, Triv, JCA Dia	Female	16	12	1	1	1	1	1	0	0	1	0	0	1	1	1	1	1	0	1	1	0	1	1	0	0	0	1	1	1	18	Average Knowledge	66.6667	0
235	Gog, Triv, JCA Dia	Male	17	11	1	1	1	1	1	1	0	1	1	1	0	0	0	1	1	0	1	1	0	0	1	0	0	1	1	1	0	17	Average Knowledge	62.963	0
236	Gog, Triv, JCA Dia	Female	0	11	1	1	0	0	1	0	0	0	1	1	0	1	1	1	1	0	1	1	1	0	1	0	0	0	1	0	0	14	Average Knowledge	51.8519	0
237	Gog, Triv, JCA Dia	Male	18	11	1	1	0	1	1	0	0	1	1	1	1	0	0	0	1	0	1	1	0	1	1	0	0	0	1	1	0	15	Average Knowledge	55.5556	0
238	Gog, Triv, JCA Dia	Female	18	11	1	1	0	1	1	1	0	0	1	1	0	1	1	1	1	0	1	1	1	0	1	0	0	1	0	1	1	18	Average Knowledge	66.6667	0
239	Gog, Triv, JCA Dia	Female	16	12	1	1	1	1	1	0	0	1	1	1	1	1	0	1	0	0	1	1	0	1	1	0	0	1	0	0	1	17	Average Knowledge	62.963	0
240	Gog, Triv, JCA Dia	Male	18	11	1	1	0	1	1	1	0	1	0	0	1	1	0	1	1	0	1	1	0	1	1	0	1	1	1	0	1	18	Average Knowledge	66.6667	0
241	Gog, Triv, JCA Dia	Male	17	11	1	1	0	1	1	0	0	1	0	0	0	1	0	1	1	0	1	1	1	0	1	0	1	1	1	1	1	17	Average Knowledge	62.963	0
242	Gog, Triv, JCA Dia	Female	17	11	1	1	0	1	1	1	1	1	1	1	1	0	0	0	1	0	1	1	0	0	0	0	0	1	0	1	0	15	Average Knowledge	55.5556	0
243	Gog, Triv, JCA Dia	Male	17	11	1	1	0	1	1	0	1	1	1	1	1	1	1	0	1	0	1	1	0	0	0	0	0	1	0	1	0	16	Average Knowledge	59.2593	1
244	Gog, Triv, JCA Dia	Male	17	11	1	1	1	0	1	1	0	1	0	0	0	0	0	0	1	0	1	1	0	0	1	0	0	1	0	0	0	11	Poor knowledge	40.7407	0
245	Gog, Triv, JCA Dia	Male	17	11	1	1	1	1	1	0	0	1	1	1	1	0	1	0	1	0	1	1	0	1	1	0	0	1	0	0	1	17	Average Knowledge	62.963	0
246	Gog, Triv, JCA Dia	Female	18	12	1	1	0	1	1	0	0	1	1	1	1	0	1	1	1	0	1	1	0	0	0	0	1	1	1	1	1	18	Average Knowledge	66.6667	0
247	Gog, Triv, JCA Dia	Male	17	12	0	1	0	1	1	0	0	0	0	0	1	0	1	0	1	0	1	1	0	0	1	0	0	0	1	0	0	10	Poor knowledge	37.037	0
248	Gog, Triv, JCA Dia	Male	18	12	1	1	1	1	1	0	0	1	0	0	0	0	0	0	1	0	0	1	0	0	1	0	0	0	0	1	1	11	Poor knowledge	40.7407	0
249	Gog, Triv, JCA Dia	Male	17	12	1	1	0	1	0	0	0	1	0	0	0	0	1	1	1	0	1	1	0	1	1	0	0	1	0	1	1	14	Average Knowledge	51.8519	0
250	Gog, Triv, JCA Dia	Female	18	12	1	1	1	1	1	1	0	1	1	1	0	0	0	1	1	0	1	1	0	0	1	0	1	0	1	1	1	18	Average Knowledge	66.6667	0
251	Gog, Triv, JCA Dia	Male	17	11	1	1	1	1	1	0	0	0	0	0	0	0	1	1	1	0	1	1	0	1	1	0	1	1	0	1	1	16	Average Knowledge	59.2593	0
252	Gog, Triv, JCA Dia	Female	18	12	1	1	0	1	1	0	1	1	0	0	1	0	1	1	1	0	1	1	0	0	0	0	0	1	0	1	1	15	Average Knowledge	55.5556	0
253	Gog, Triv, JCA Dia	Female	16	12	1	1	0	1	1	0	1	1	0	0	1	0	1	1	1	0	1	1	0	0	1	0	0	1	0	1	1	16	Average Knowledge	59.2593	0
254	Gog, Triv, JCA Dia	Female	0	12	1	1	1	1	1	0	1	0	1	1	0	0	1	0	1	0	1	1	0	0	1	0	0	1	0	1	0	15	Average Knowledge	55.5556	0
255	Gog, Triv, JCA Dia	Male	17	12	0	1	0	1	1	0	1	1	0	0	0	0	0	1	1	0	1	1	1	0	1	0	0	1	1	1	0	14	Average Knowledge	51.8519	0
256	Gog, Triv, JCA Dia	Male	18	12	1	0	1	1	0	1	0	0	1	1	0	0	0	1	1	0	1	1	0	0	1	0	0	1	1	1	1	15	Average Knowledge	55.5556	0
257	Gog, Triv, JCA Dia	Female	17	11	1	1	1	1	0	0	0	0	1	1	0	0	0	1	1	0	1	1	0	0	1	0	0	1	1	1	1	15	Average Knowledge	55.5556	0
258	Gog, Triv, JCA Dia	Female	0	11	1	1	0	1	1	0	1	0	0	0	0	0	0	1	1	0	1	1	1	0	1	0	0	1	1	1	1	15	Average Knowledge	55.5556	0
259	Gog, Triv, JCA Dia	Female	17	12	1	1	1	1	1	0	1	1	0	0	0	0	0	1	1	0	1	1	1	0	1	0	0	1	1	1	1	17	Average Knowledge	62.963	0
260	Gog, Triv, JCA Dia	Male	20	12	1	1	1	1	1	0	0	0	1	1	1	1	0	0	1	0	1	1	0	0	1	0	0	0	0	1	1	15	Average Knowledge	55.5556	0
261	Gog, Triv, JCA Dia	Female	17	12	1	1	1	1	1	0	0	0	0	0	0	1	0	1	1	0	1	1	1	0	1	0	0	1	0	1	1	15	Average Knowledge	55.5556	1
262	Gog, Triv, JCA Dia	Male	18	12	1	1	1	1	1	1	0	1	0	0	0	0	0	1	1	0	1	1	0	0	1	0	0	0	0	1	0	13	Poor knowledge	48.1481	0
263	Gog, Triv, JCA Dia	Female	17	11	1	1	0	1	0	0	0	1	0	0	0	0	0	1	1	0	1	1	0	0	1	0	0	1	1	1	1	13	Poor knowledge	48.1481	0
264	Gog, Triv, JCA Dia	Male	18	11	0	1	1	1	1	0	0	1	1	1	1	0	0	0	1	0	1	1	0	0	1	0	0	1	0	1	1	15	Average Knowledge	55.5556	0
265	Gog, Triv, JCA Dia	Female	0	11	1	1	0	1	0	1	0	0	0	0	0	0	0	1	1	0	1	1	0	0	0	0	0	0	1	1	0	10	Poor knowledge	37.037	1
266	Gog, Triv, JCA Dia	Female	17	12	1	1	1	1	0	0	0	0	0	0	1	1	1	1	1	0	1	1	1	0	1	0	0	1	0	1	1	16	Average Knowledge	59.2593	1
267	Gog, Triv, JCA Dia	Male	18	12	1	1	1	1	1	0	0	1	0	0	0	1	1	1	1	0	1	1	1	0	1	0	1	1	1	1	1	19	Average Knowledge	70.3704	1
268	Gog, Triv, JCA Dia	Female	17	11	1	1	1	1	0	0	0	1	0	0	0	1	1	1	1	0	1	1	0	0	1	0	1	1	1	1	1	17	Average Knowledge	62.963	0
269	Gog, Triv, JCA Dia	Female	17	12	1	1	0	1	1	0	0	1	0	0	0	0	1	1	1	0	1	1	0	0	0	0	0	1	0	0	1	12	Poor knowledge	44.4444	0
270	Gog, Triv, JCA Dia	Male	16	11	1	1	0	1	1	1	1	1	1	1	0	0	1	0	1	0	0	1	0	0	1	0	0	1	0	1	0	15	Average Knowledge	55.5556	0
271	Amarshing	Male	0	12	1	1	0	1	1	0	1	1	1	1	1	0	1	1	1	0	1	1	0	0	1	0	1	0	0	0	0	16	Average Knowledge	59.2593	0
272	Amarshing	Male	18	12	1	1	1	1	1	0	0	1	1	1	1	1	0	1	1	0	1	1	1	0	1	1	1	1	0	1	1	21	Good knowledge	77.7778	0
273	Amarshing	Male	18	12	1	1	0	1	1	0	0	1	1	1	0	0	0	0	1	0	1	1	1	0	0	1	1	1	1	1	1	17	Average Knowledge	62.963	0
274	Amarshing	Male	17	12	1	1	1	1	1	0	0	1	0	0	0	1	0	1	0	0	1	1	1	0	1	1	0	1	0	1	0	15	Average Knowledge	55.5556	1	43
275	Amarshing	Male	18	12	1	1	0	0	1	0	0	1	1	1	0	1	1	1	1	0	1	1	0	0	1	0	1	1	1	1	0	17	Average Knowledge	62.963	0
276	Amarshing	Male	17	12	1	1	0	1	1	-	0	1	1	1	0	0	1	0	1	0	1	1	1	0	1	0	1	1	1	1	0	17	Average Knowledge	62.963	0	-
277	Amarshing	Male	17	12	1	1	0	1	1	0	0	1	0	0	0	0	1	1	1	1	1	1	1	1	1	1	1	1	0	1	1	19	Average Knowledge	70.3704	1	65
278	Amarshing	Male	18	12	1	1	0	1	1	0	0	1	0	0	0	0	1	1	1	0	1	1	1	0	1	0	1	0	0	1	1	15	Average Knowledge	55.5556	1	69
279	Amarshing	Male	18	12	1	1	1	1	1	0	1	1	1	1	1	0	0	1	1	0	1	1	1	1	1	0	1	1	0	0	1	20	Average Knowledge	74.0741	0
280	Amarshing	Male	17	12	1	1	1	1	1	0	0	0	1	1	1	0	0	1	1	0	1	1	1	0	1	0	1	1	0	0	1	17	Average Knowledge	62.963	0
281	Amarshing	Female	18	12	1	1	1	1	1	0	0	1	1	1	1	1	1	1	1	1	1	1	0	1	1	1	1	1	0	0	1	22	Good knowledge	81.4815	1	40
282	Amarshing	Female	18	12	1	1	1	1	1	0	0	1	0	0	1	0	1	1	1	0	1	1	0	0	0	1	0	1	0	1	1	16	Average Knowledge	59.2593	0
283	Amarshing	Female	18	12	1	1	1	1	1	0	0	1	1	1	1	0	1	1	1	1	1	1	0	1	1	1	1	1	0	1	0	21	Good knowledge	77.7778	0
284	Amarshing	Female	18	12	1	1	1	1	1	0	0	1	0	0	1	1	1	1	1	0	1	1	0	1	0	1	0	1	0	1	1	18	Average Knowledge	66.6667	0
285	Amarshing	Male	17	12	1	1	0	1	1	0	0	1	1	1	0	1	1	1	1	0	1	1	1	0	1	1	1	1	1	1	1	21	Good knowledge	77.7778	0
286	Amarshing	Male	18	12	1	1	1	1	1	0	1	1	0	0	0	1	0	1	1	1	1	1	0	0	1	1	0	1	0	0	1	17	Average Knowledge	62.963	0
287	Amarshing	Male	18	12	1	1	1	1	1	0	1	1	0	0	0	1	0	1	1	0	1	1	0	0	1	1	1	1	1	1	1	19	Average Knowledge	70.3704	1
288	Amarshing	Male	17	12	1	1	1	1	1	0	1	1	0	0	0	0	1	1	0	1	1	1	0	0	1	1	0	0	1	1	1	17	Average Knowledge	62.963	0
289	Amarshing	Female	17	12	1	0	1	1	1	0	0	1	1	1	0	1	1	1	1	1	1	1	1	0	1	0	1	0	1	1	1	20	Average Knowledge	74.0741	1	51
290	Amarshing	Female	17	12	1	0	0	1	0	0	0	1	1	1	1	1	0	1	1	1	1	1	1	0	1	1	1	1	1	1	1	20	Average Knowledge	74.0741	0
291	Amarshing	Male	18	12	1	1	1	1	1	0	1	1	0	0	0	1	1	1	1	1	1	1	0	0	0	1	1	1	1	1	1	20	Average Knowledge	74.0741	0
292	Amarshing	Male	18	12	1	1	0	1	1	1	1	1	1	1	1	1	1	1	0	0	1	1	0	0	0	1	1	1	0	1	1	20	Average Knowledge	74.0741	0
293	Amarshing	Male	18	12	1	1	0	0	1	1	0	1	1	1	0	0	1	1	1	0	1	1	0	0	0	1	0	1	0	1	1	16	Average Knowledge	59.2593	0
294	Amarshing	Female	17	12	1	1	1	1	1	0	1	1	0	0	0	0	0	1	1	1	1	1	1	1	1	1	1	1	0	1	1	20	Average Knowledge	74.0741	1
295	Amarshing	Female	17	12	1	1	1	1	1	0	1	1	0	0	0	1	1	1	1	1	1	1	1	1	0	1	1	1	1	1	1	22	Good knowledge	81.4815	0
296	Amarshing	Female	18	12	1	1	1	1	1	0	1	1	0	0	1	1	1	1	1	1	1	1	1	0	0	1	1	1	1	0	1	21	Good knowledge	77.7778	0
297	Amarshing	Female	17	12	1	1	1	1	0	0	1	1	0	0	0	1	0	0	1	0	1	1	1	0	0	0	0	1	1	1	1	15	Average Knowledge	55.5556	0
298	Amarshing	Female	18	12	1	1	1	1	1	0	0	0	0	0	1	0	0	1	1	0	1	1	0	0	0	0	0	1	1	0	1	13	Poor knowledge	48.1481	0
299	Amarshing	Female	18	12	1	1	1	1	0	0	1	1	1	1	1	1	0	1	0	1	1	1	1	1	1	1	1	1	0	1	1	22	Good knowledge	81.4815	1	82
300	Amarshing	Male	17	12	1	1	0	1	1	0	0	1	1	1	1	1	1	1	1	1	1	1	1	0	0	1	1	1	1	1	1	22	Good knowledge	81.4815	1	70
301	Amarshing	Female	18	12	1	1	1	1	1	0	0	1	0	0	1	1	1	1	1	1	1	1	1	0	0	1	0	1	1	1	1	20	Average Knowledge	74.0741	0
302	Amarshing	Male	18	12	1	1	0	1	1	0	1	1	0	0	1	1	1	1	1	0	1	1	1	0	0	1	0	1	1	1	1	19	Average Knowledge	70.3704	0
303	Amarshing	Male	17	12	1	1	0	1	1	0	1	1	1	1	1	0	0	0	1	0	1	1	0	0	1	1	0	1	1	1	1	18	Average Knowledge	66.6667	0
304	Amarshing	Female	17	12	1	1	1	1	0	0	1	0	0	0	0	1	1	1	1	1	1	1	1	0	0	1	0	1	0	1	1	17	Average Knowledge	62.963	0
305	Amarshing	Female	17	12	1	1	1	1	1	0	1	0	0	0	0	1	0	1	1	0	0	1	0	0	1	0	1	1	1	1	1	16	Average Knowledge	59.2593	1	65
306	Amarshing	Male	17	12	1	1	0	1	1	0	1	1	1	1	0	1	1	1	1	0	1	1	1	1	1	0	0	0	0	1	1	19	Average Knowledge	70.3704	0
307	Amarshing	Male	17	12	1	1	0	1	1	0	1	1	1	1	0	1	1	1	1	0	1	1	1	0	0	0	0	1	1	1	1	19	Average Knowledge	70.3704	0
308	Amarshing	Female	17	12	1	1	1	1	1	0	1	1	0	0	1	1	1	1	1	1	1	1	1	0	0	1	1	1	0	1	1	21	Good knowledge	77.7778	0
309	Amarshing	Female	17	12	1	1	1	1	1	0	1	1	0	0	0	1	1	1	1	1	1	1	1	1	0	1	1	1	1	1	1	22	Good knowledge	81.4815	0
310	Amarshing	Female	18	12	1	1	1	1	1	0	1	1	0	0	0	1	1	1	1	1	1	1	1	1		1	1	1	1	1	1	22	Good knowledge	81.4815	0
311	Amarshing	Female	18	12	1	1	1	1	0	0	0	1	0	0	0	1	0	1	1	0	1	1	0	0		0	1	1	1	1	1	15	Average Knowledge	55.5556	1	68
312	Amarshing	Female	17	12	1	1	1	1	1	0	1	1	0	0	0	0	1	1	1	1	1	1	1	0		1	1	1	1	1	1	20	Average Knowledge	74.0741	1
313	Amarshing	Female	17	12	1	1	1	1	1	0	1	1	0	0	0	0	1	1	1	1	1	1	1	0		1	1	1	0	1	1	19	Average Knowledge	70.3704	1	70
314	Amarshing	Female	18	12	1	1	1	1	1	0	1	1	0	0	1	1	1	1	1	1	1	1	1	0		1	1	1	0	1	1	21	Good knowledge	77.7778	1
315	Amarshing	Female	19	12	1	1	1	1	0	0	1	1	0	0	0	1	0	0	1	0	1	1	1	0		1	1	1	1	1	1	17	Average Knowledge	62.963	0
316	Amarshing	Female	16	12	1	1	1	1	1	0	0	1	0	0	1	1	1	1	1	1	1	1	1	0	0	1	1	1	0	0	0	18	Average Knowledge	66.6667	1	48
317	Amarshing	Female	17	12	1	1	1	1	1	0	0	1	0	0	1	1	1	1	1	1	1	1	1	0	0	1	1	1	1	0	1	20	Average Knowledge	74.0741	1	55
318	Amarshing	Female	17	12	1	0	1	1	0	0	0	1	0	0	0	1	0	1	1	0	1	1	0	0	0	1	1	1	1	1	1	15	Average Knowledge	55.5556	1	50
319	Amarshing	Male	18	12	1	1	0	1	1	0	1	1	1	1	1	1	0	1	1	0	1	1	0	0	0	1	1	1	0	1	1	19	Average Knowledge	70.3704	0
320	Amarshing	Female	18	12	1	1	1	1	1	0	0	1	0	0	0	1	0	1	1	1	1	1	1	0	0	1	1	1	0	1	1	18	Average Knowledge	66.6667	0
321	Amarshing	Male	18	12	1	1	1	1	1	0	1	1	1	1	0	1	1	1	1	1	1	1	1	0	0	1	0	1	1	0	1	21	Good knowledge	77.7778	0
322	Amarshing	Male	18	12	1	1	1	1	1	0	0	1	1	1	0	0	1	1	1	0	1	1	0	0	0	1	1	1	1	1	1	19	Average Knowledge	70.3704	0
323	Amarshing	Female	18	12	1	1	0	1	1	1	0	1	1	1	1	1	1	1	1	0	1	1	0	0	1	0	0	1	0	1	0	18	Average Knowledge	66.6667	1	42
324	Amarshing	Male	17	12	1	1	1	1	1	0	0	1	0	0	0	0	1	1	1	1	1	1	1	0	1	0	1	1	1	1	0	18	Average Knowledge	66.6667	0
325	Amarshing	Male	17	12	1	1	1	1	0	0	1	1	1	1	0	1	0	1	1	1	1	1	0	0	1	1	1	0	1	1	1	20	Average Knowledge	74.0741	1	65
326	Amarshing	Male	18	12	1	1	1	1	1	0	0	1	1	1	1	0	0	1	1	1	1	1	1	0	0	0	1	1	1	1	1	20	Average Knowledge	74.0741	0
327	Amarshing	Male	17	12	1	1	0	1	1	0	0	1	0	0	0	0	0	1	1	0	1	1	1	0	-	1	1	1	0	1	1	15	Average Knowledge	55.5556	0
328	Amarshing	Female	18	12	1	1	1	1	1	0	1	1	0	0	0	1	1	1	1	0	1	1	0	1	0	1	1	1	0	1	1	19	Average Knowledge	70.3704	1	40
329	Amarshing	Female	17	12	1	1	1	1	0	1	1	0	0	0	0	0	1	1	1	1	1	1	1	0	0	1	0	1	1	1	1	18	Average Knowledge	66.6667	1
330	Amarshing	Female	17	12	1	1	1	1	1	0	0	1	1	1	1	1	0	1	1	0	1	1	1	0	0	1	1	1	1	1	1	21	Good knowledge	77.7778	0
331	Amarshing	Female	17	12	1	1	1	1	1	0	1	1	0	0	0	0	1	1	1	0	1	1	1	1	0	1	0	1	1	1	1	19	Average Knowledge	70.3704	0
332	Amarshing	Male	18	12	1	1	1	1	1	0	1	1	0	0	0	0	0	1	1	0	1	1	1	0	0	1	1	0	0	0	1	15	Average Knowledge	55.5556	0
333	Amarshing	Male	18	12	1	1	0	1	1	1	0	1	0	0	1	0	0	0	1	1	1	1	0	0	0	1	1	1	0	1	1	16	Average Knowledge	59.2593	1	61
334	Amarshing	Female	17	12	1	1	0	1	0	0	0	1	1	1	0	1	1	1	1	1	1	1	0	1	0	1	0	1	0	1	0	17	Average Knowledge	62.963	1	48
335	Amarshing	Male	17	12	1	1	1	1	1	0	0	0	0	0	1	0	1	1	1	1	1	1	1	0	-	1	0	1	1	1	1	18	Average Knowledge	66.6667	0
336	Amarshing	Male	17	12	1	1	1	1	1	0	0	1	1	1	1	1	0	1	1	0	1	1	1	0	1	0	1	1	1	1	1	21	Good knowledge	77.7778	1	58
337	Amarshing	Male	18	12	1	1	1	1	1	0	1	1	1	1	0	1	1	1	1	0	1	1	0	0	0	1	1	1	0	1	1	20	Average Knowledge	74.0741	1	49
338	Amarshing	Male	18	12	1	1	1	1	1	1	1	1	1	1	1	1	0	0	1	0	1	1	0	0	1	0	0	1	1	1	1	20	Average Knowledge	74.0741	0
339	Amarshing	Male	17	12	1	1	1	1	1	0	0	1	0	0	1	1	0	1	1	0	1	1	0	0	1	1	1	1	0	1	1	18	Average Knowledge	66.6667	1	75
340	Amarshing	Male	16	12	1	1	1	1	1	0	0	1	1	1	1	1	1	1	1	0	1	1	1	0	0	1	1	1	1	1	1	22	Good knowledge	81.4815	0
341	Amarshing	Male	17	12	1	1	0	1	1	0	0	1	0	0	1	1	0	0	1	0	1	1	1	0	0	1	1	1	0	1	1	16	Average Knowledge	59.2593	1	72
342	Amarshing	Male	18	12	1	1	1	1	1	0	1	1	1	1	1	0	1	1	1	0	1	1	1	0	0	1	1	1	0	1	1	21	Good knowledge	77.7778	1	50
343	Amarshing	Male	16	12	1	1	0	1	1	0	0	1	0	0	1	0	1	0	1	0	1	1	0	0	0	1	0	1	0	1	1	14	Average Knowledge	51.8519	0
344	Amarshing	Male	18	12	1	1	1	1	1	0	0	1	0	0	0	0	1	0	1	0	1	1	0	0	-	1	1	1	0	1	0	14	Average Knowledge	51.8519	0
345	Amarshing	Male	18	12	1	0	0	1	1	0	0	1	0	0	0	0	1	0	1	0	1	1	1	0	-	1	0	1	1	1	0	13	Poor knowledge	48.1481	0
346	Amarshing	Male	17	12	1	1	1	1	1	0	0	1	1	1	0	0	0	1	1	1	1	1	0	0	1	1	1	1	0	1	0	18	Average Knowledge	66.6667	0
347	Amarshing	Female	17	12	1	1	1	1	1	0	0	1	1	1	0	1	1	1	1	0	1	1	0	0	0	0	0	1	0	0	1	16	Average Knowledge	59.2593	0
348	Amarshing	Female	17	12	1	1	1	1	1	0	0	1	1	1	1	0	0	1	1	0	1	1	0	0	0	0	0	1	0	1	1	16	Average Knowledge	59.2593	0
349	Amarshing	Female	17	12	1	1	1	1	1	0	0	1	1	1	0	1	0	1	0	0	1	1	0	0	0	0	0	1	0	1	1	15	Average Knowledge	55.5556	0
350	Amarshing	Male	18	12	1	1	1	1	1	0	0	0	1	1	1	1	0	1	1	0	1	1	1	0	1	1	0	1	1	1	0	19	Average Knowledge	70.3704	0
351	Amarshing	Male	17	12	1	1	0	1	1	0	0	0	0	0	1	0	0	1	1	0	1	1	1	0	0	1	1	1	0	1	1	15	Average Knowledge	55.5556	0
352	Amarshing	Female	16	12	1	1	1	1	1	0	0	1	0	0	1	0	1	1	1	0	1	1	0	0	0	0	1	1	1	1	1	17	Average Knowledge	62.963	0
353	Amarshing	Female	18	12	1	1	1	1	1	0	0	1	1	1	1	0	0	1	1	0	1	1	0	0	0	1	1	1	0	1	0	17	Average Knowledge	62.963	0
354	Amarshing	Female	18	12	1	1	1	1	1	0	0	1	1	1	1	0	0	1	1	1	1	1	0	1	0	1	1	1	0	1	1	20	Average Knowledge	74.0741	1	40
355	Amarshing	Female	16	12	1	1	1	1	1	0	0	1	1	1	1	1	1	1	1	1	1	1	1	0	1	1	1	1	0	1	1	23	Good knowledge	85.1852	1	44
356	Amarshing	Female	17	12	1	1	1	1	0	0	1	1	0	0	1	1	1	1	1	1	1	1	0	1	0	1	0	0	0	1	1	18	Average Knowledge	66.6667	0
357	Amarshing	Female	18	12	1	1	1	1	1	0	0	1	1	1	1	1	0	1	1	1	1	1	1	1	0	1	1	1	1	1	1	23	Good knowledge	85.1852	0
358	Amarshing	Female	16	12	1	1	1	1	1	0	0	1	1	1	1	1	0	1	1	0	1	1	0	0	-	1	0	0	1	1	1	18	Average Knowledge	66.6667	0
359	Amarshing	Male	17	12	1	0	1	1	1	0	1	1	0	0	0	0	0	1	1	0	1	1	1	1	0	1	1	1	1	1	1	18	Average Knowledge	66.6667	0
360	Amarshing	Male	18	12	1	1	1	1	1	1	0	1	0	0	1	0	1	1	1	0	1	1	0	1	0	1	1	0	0	1	1	18	Average Knowledge	66.6667	0
361	Amarshing	Male	17	12	1	1	1	1	1	0	1	1	0	0	0	0	1	0	1	0	1	1	1	0	0	1	0	1	0	1	1	16	Average Knowledge	59.2593	0
362	Amarshing	Male	16	12	1	1	1	1	1	0	1	1	0	0	1	1	1	1	1	0	1	1	1	0	1	1	0	1	1	1	1	21	Good knowledge	77.7778	0
363	Amarshing	Male	17	12	1	1	1	1	0	0	1	1	0	0	1	1	0	1	1	0	1	1	1	0	1	1	1	1	1	1	0	19	Average Knowledge	70.3704	0
364	Amarshing	Female	19	12	1	0	1	1	0	0	1	0	1	1	1	1	0	1	1	1	1	1	0	1	0	1	0	1	1	1	1	19	Average Knowledge	70.3704	0
365	Amarshing	Male	17	12	1	1	1	1	1	0	0	1	1	1	1	0	0	1	1	0	1	1	1	1	0	0	1	1	0	1	1	19	Average Knowledge	70.3704	0
366	Amarshing	Male	18	12	1	1	0	1	1	0	0	0	0	0	1	1	1	1	1	1	1	1	1	0	0	1	1	1	0	1	1	18	Average Knowledge	66.6667	1	40
367	Amarshing	Female	16	12	1	1	1	1	1	0	0	1	0	0	0	1	1	1	1	0	1	1	1	0	0	1	0	1	0	1	1	17	Average Knowledge	62.963	1
368	Amarshing	Female	17	12	1	1	0	1	1	0	0	0	1	1	0	0	1	1	1	0	1	1	0	0	0	1	0	1	0	1	1	15	Average Knowledge	55.5556	1	63
369	Amarshing	Female	16	12	1	1	1	1	0	0	0	1	0	0	1	0	1	0	1	1	1	1	1	1	0	1	1	1	1	0	1	18	Average Knowledge	66.6667	0
370	Amarshing	Female	17	12	1	1	0	1	1	0	0	0	0	0	0	1	0	1	1	0	1	1	0	0	1	1	1	1	1	1	1	16	Average Knowledge	59.2593	1	62
371	Amarshing	Female	18	12	1	1	0	1	1	0	0	1	0	0	0	1	1	1	1	0	1	1	1	0	1	1	1	1	0	0	1	17	Average Knowledge	62.963	1	47
372	Amarshing	Female	18	12	1	1	1	1	1	0	0	1	1	1	0	1	1	1	1	1	1	1	1	0	1	1	0	1	1	1	1	22	Good knowledge	81.4815	0
373	Amarshing	Female	17	12	1	1	0	1	1	0	0	0	1	1	0	0	1	1	1	0	1	1	0	0	1	0	1	1	1	1	1	17	Average Knowledge	62.963	0
374	Amarshing	Female	18	12	1	1	0	1	1	0	0	0	0	0	0	1	0	1	1	0	1	1	0	0	1	1	1	1	0	1	1	15	Average Knowledge	55.5556	1	62
375	Amarshing	Male	18	12	1	1	1	1	1	0	1	1	1	1	0	1	1	0	1	0	1	1	0	0	0	1	0	1	0	1	1	18	Average Knowledge	66.6667	0
376	Amarshing	Male	18	12	1	1	1	1	1	0	0	1	1	1	0	0	0	1	1	0	1	1	1	1	0	0	1	1	0	1	1	18	Average Knowledge	66.6667	1	49
377	Amarshing	Male	18	12	1	1	1	1	1	0	0	1	0	0	1	0	0	1	1	0	1	1	1	1	0	0	1	1	0	1	1	17	Average Knowledge	62.963	0
378	Amarshing	Female	17	12	1	1	1	1	1	0	1	1	0	0	0	1	1	1	1	0	1	1	1	0	1	0	0	1	0	1	1	18	Average Knowledge	66.6667	0
379	Amarshing	Female	17	12	1	0	1	1	1	0	0	1	0	0	1	1	0	1	1	0	1	1	0	0	1	1	1	1	0	1	1	17	Average Knowledge	62.963	1	53
380	Amarshing	Female	17	12	1	1	1	1	1	0	1	1	1	1	0	1	0	1	1	0	1	1	1	0	0	0	1	1	0	1	1	19	Average Knowledge	70.3704	1	48
381	Amarshing	Female	17	12	1	1	1	1	1	0	0	1	1	1	0	1	0	1	1	0	1	1	1	0	0	1	1	1	1	1	1	20	Average Knowledge	74.0741	1	45
382	Amarshing	Female	17	12	1	1	1	1	0	0	0	0	1	1	0	0	1	1	1	0	1	1	0	0	1	1	1	1	1	1	1	18	Average Knowledge	66.6667	0
383	Amarshing	Male	18	12	1	1	1	1	1	0	1	1	1	1	1	0	0	1	1	0	1	1	1	1	0	0	1	1	0	0	0	18	Average Knowledge	66.6667	0
384	Amarshing	Female	18	12	1	1	1	1	1	0	1	1	0	0	1	0	1	1	1	0	1	1	1	0	0	1	0	1	0	1	1	18	Average Knowledge	66.6667	0
385	Amarshing	Female	19	12	1	1	1	1	1	0	1	1	1	1	1	0	1	1	1	0	1	1	1	0	0	1	0	1	0	1	1	20	Average Knowledge	74.0741	0
386	Amarshing	Female	18	12	1	1	1	1	1	0	1	1	1	1	1	0	1	1	1	1	1	1	1	0	0	1	0	1	0	1	1	21	Good knowledge	77.7778	0
387	Amarshing	Female	17	12	1	1	1	1	1	0	0	1	1	1	1	0	1	1	1	0	1	1	0	1	0	1	1	0	0	1	1	19	Average Knowledge	70.3704	0
388	Amarshing	Female	16	12	1	1	1	1	1	0	0	1	1	1	1	0	1	1	1	0	1	1	0	1	0	1	0	1	0	1	1	19	Average Knowledge	70.3704	0
389	Amarshing	Female	17	12	1	1	1	1	1	0	0	0	0	0	1	0	0	1	1	0	1	1	0	0	0	1	1	1	0	1	1	15	Average Knowledge	55.5556	0
390	Amarshing	Female	17	12	1	1	1	1	1	0	0	0	0	0	1	0	1	1	1	0	1	1	0	0	0	1	1	1	0	1	1	16	Average Knowledge	59.2593	0
391	Amarshing	Female	18	12	1	1	1	1	1	0	0	0	0	0	0	1	1	1	1	0	1	1	1	1	0	1	0	1	0	1	1	17	Average Knowledge	62.963	0
392	Amarshing	Female	17	12	1	1	1	1	1	0	1	0	0	0	1	1	0	1	1	0	1	1	1	0	1	0	1	1	1	1	0	18	Average Knowledge	66.6667	0
393	Amarshing	Male	18	12	1	1	0	1	1	0	0	0	1	1	1	0	1	1	1	0	1	1	0	0	0	1	0	1	1	1	1	17	Average Knowledge	62.963	1	53
394	Amarshing	Female	17	12	1	1	1	1	1	0	1	1	0	0	1	1	0	1	0	0	1	1	0	0	0	0	0	1	1	1	1	16	Average Knowledge	59.2593	0
395	Amarshing	Male	17	12	1	1	0	1	1	0	1	1	0	0	0	1	1	0	1	1	1	1	0	0	1	1	1	1	1	1	1	19	Average Knowledge	70.3704	1	45
396	Amarshing	Male	17	12	1	1	0	0	1	0	0	1	0	0	1	0	0	1	1	0	1	1	1	0	1	1	1	1	0	1	1	16	Average Knowledge	59.2593	1
397	Amarshing	Male	19	12	1	1	1	1	1	0	0	1	0	0	0	0	0	1	1	0	0	1	0	0	0	1	1	1	0	1	1	14	Average Knowledge	51.8519	0
398	Amarshing	Female	17	12	1	0	1	1	0	0	1	1	0	0	1	1	1	1	1	1	1	1	1	0	0	1	1	1	0	0	1	18	Average Knowledge	66.6667	0
399	Amarshing	Female	17	12	1	1	1	1	0	0	1	1	0	0	0	1	1	1	0	1	1	1	1	0	0	1	1	0	1	1	1	18	Average Knowledge	66.6667	1	58
400	Amarshing	Female	18	12	1	1	1	1	1	0	1	1	1	1	0	0	1	1	1	0	1	1	1	1	0	1	0	0	1	0	1	19	Average Knowledge	70.3704	0
401	Amarshing	Male	16	12	1	1	0	1	1	0	1	1	0	0	1	0	1	1	1	0	1	1	0	1	0	1	1	1	1	1	1	19	Average Knowledge	70.3704	0
402	Amarshing	Male	18	12	1	1	1	1	1	0	0	1	1	1	1	1	0	0	1	0	1	1	1	0	1	1	1	0	0	1	1	19	Average Knowledge	70.3704	1	59
403	Amarshing	Male	18	12	1	1	1	1	1	0	0	1	0	0	0	1	0	1	1	0	1	1	0	0	0	0	0	1	1	1	1	15	Average Knowledge	55.5556	0
404	Amarshing	Male	18	12	1	1	0	1	1	0	0	1	0	0	0	1	1	1	1	0	1	1	0	0	0	1	1	1	0	1	1	16	Average Knowledge	59.2593	0
405	Amarshing	Male	18	12	1	1	1	1	1	0	0	0	0	0	1	1	1	1	1	0	1	1	1	0	1	0	1	0	1	1	1	18	Average Knowledge	66.6667	0
406	Amarshing	Male	17	12	1	1	0	1	1	0	0	1	0	0	1	1	1	0	1	0	1	1	1	0	0	1	1	1	1	1	1	18	Average Knowledge	66.6667	0
407	Amarshing	Male	18	12	1	1	1	1	1	0	0	0	0	0	1	1	1	1	1	1	1	1	0	0	0	1	1	1	1	1	1	19	Average Knowledge	70.3704	1	60
408	Amarshing	Female	17	12	1	1	1	1	1	0	1	1	0	0	0	0	1	1	1	1	1	1	1	1	0	0	1	1	1	1	1	20	Average Knowledge	74.0741	0
409	Amarshing	Female	17	12	1	1	1	1	1	0	1	1	0	0	0	0	1	1	1	1	1	1	1	1	0	0	1	0	0	1	1	18	Average Knowledge	66.6667	0
410	JMC	Female	17	12	0	0	0	0	0	0	0	0	0	0	0	0	0	0	0	0	0	1	0	0	-	0	0	0	0	1	1	3	Poor knowledge	11.1111	0
411	JMC	Female	18	12	1	1	0	1	1	0	0	1	1	1	0	0	1	1	1	0	0	1	0	0	1	0	1	0	0	0	0	13	Poor knowledge	48.1481	0
412	JMC	Female	17	12	1	1	0	1		0	1	1	1	1	0	0	0	0	1	0	1	1	0	0	1	1	1	1	0	0	0	14	Average Knowledge	51.8519	0
413	JMC	Female	17	12	1	0	0	1	1	0	1	1	1	1	1	0	1	1	1	0	1	1	0	1	0	1	0	1	0	1	1	18	Average Knowledge	66.6667	0
414	JMC	Female	0	0	1	1	0	1	1	0	0	1	0	0	0	0	1	1	1	0	0	1	0	0	1	0	1	1	0	1	1	14	Average Knowledge	51.8519	0
415	JMC	Female	17	12	1	1	0	1	0	0	0	1	1	1	1	1	0	1	1	0	1	1	0	0	0	1	0	1	1	1	1	17	Average Knowledge	62.963	0
416	JMC	Female	17	12	1	1	0	1	1	0	0	1	1	1	0	0	1	1	1	0	1	1	1	0	0	1	0	0	0	1	0	15	Average Knowledge	55.5556	0
417	JMC	Female	17	12	1	1	0	0	1	0	0	1	1	1	0	0	1	0	1	0	1	1	1	0	0	1	0	1	1	1	1	16	Average Knowledge	59.2593	0
418	JMC	Female	17	12	1	1	0	1	0	0	0	1	0	0	0	1	1	1	1	0	1	1	1	0	1	0	0	1	1	1	0	15	Average Knowledge	55.5556	1
419	JMC	Female	17	12	1	1	0	1	0	0	0	1	0	0	0	1	1	1	1	0	1	1	1	0	0	0	0	1	1	1	0	14	Average Knowledge	51.8519	1	62
420	JMC	Male	17	12	0	0	0	0	0	0	0	0	0	0	0	0	0	0	0	0	0	1	0	0	0	0	0	1	0	1	1	4	Poor knowledge	14.8148	0	-
421	JMC	Female	18	12	0	1	1	0	1	0	1	1	1	1	0	0	0	0	1	0	1	1	0	0	1	1	1	0	0	1	1	15	Average Knowledge	55.5556	0
422	JMC	Female	17	12	1	1	0	1	1	0	1	1	1	1	0	0	0	1	1	1	1	1	1	1	0	1	0	1	0	0	0	17	Average Knowledge	62.963	0
423	JMC	Female	16	12	1	1	1	1	1	1	1	1	1	1	0	0	0	1	1	0	1	1	0	0	0	1	0	1	0	1	1	18	Average Knowledge	66.6667	0
424	JMC	Female	17	12	1	1	1	1	1	0	0	1	0	0	1	1	0	0	1	0	1	1	0	0	1	1	1	1	1	1	1	18	Average Knowledge	66.6667	0
425	JMC	Male	17	12	1	1	0	1	0	0	1	0	1	1	0	0	0	1	1	1	1	1	0	1	0	0	1	1	0	0	1	15	Average Knowledge	55.5556	0
426	JMC	Female	18	12	1	1	1	1	1	1	0	1	1	1	0	0	0	1	1	0	1	1	0	1	0	1	0	0	1	1	1	18	Average Knowledge	66.6667	0
427	JMC	Female	17	12	1	1	0	0	1	0	1	1	0	0	0	1	1	1	1	0	1	1	0	0	1	1	0	1	0	0	1	15	Average Knowledge	55.5556	0
428	JMC	Female	17	12	1	1	0	1	0	0	0	1	0	0	0	1	1	0	1	0	1	1	1	0	0	0	1	1	0	1	1	14	Average Knowledge	51.8519	0
429	JMC	Female	17	12	1	1	0	1	0	0	0	0	0	0	0	1	1	1	1	1	1	1	1	0	0	1	0	1	1	1	1	16	Average Knowledge	59.2593	1
430	JMC	Female	18	12	1	1	1	1	1	0	1	1	1	1	0	0	0	1	1	0	1	1	0	0	0	1	0	1	0	1	1	17	Average Knowledge	62.963	0
431	JMC	Female	17	12	1	1	1	1	1	0	1	1	1	1	0	0	0	1	1	0	1	1	0	0	0	1	0	1	1	1	1	18	Average Knowledge	66.6667	0
432	JMC	Male	17	12	1	1	0	0	1	0	0	1	1	1	1	0	1	1	1	0	1	1	1	0	1	1	0	1	0	1	0	17	Average Knowledge	62.963	1
433	JMC	Male	17	12	1	1	1	0	0	0	0	1	0	0	0	1	1	0	0	1	1	1	1	0	0	0	0	1	0	1	0	12	Poor knowledge	44.4444	0
434	JMC	Male	18	12	1	1	0	1	1	0	1	1	0	0	0	0	0	1	1	0	1	1	0	0	-	0	0	0	0	1	0	11	Poor knowledge	40.7407	0
435	JMC	Male	19	12	0	1	0	1	1	0	0	1	0	0	0	0	1	1	1	0	1	1	0	1	0	0	0	0	0	0	0	10	Poor knowledge	37.037	1
436	JMC	Female	17	12	1	1	1	1	1	0	0	1	1	1	1	0	0	1	1	0	1	1	1	1	0	0	0	0	0	1	0	16	Average Knowledge	59.2593	0
437	JMC	Male	18	12	0	0	0	0	0	0	0	0	0	0	0	0	0	0	0	0	0	1	0	0	0	0	0	1	0	0	1	3	Poor knowledge	11.1111	0
438	JMC	Female	17	12	1	1	0	1	1	0	1	1	1	1	0	0	1	1	1	0	0	1	1	0	0	1	1	0	0	1	1	17	Average Knowledge	62.963	0
439	JMC	Male	18	12	1	1	0	1	1	1	1	1	0	0	1	0	1	0	1	0	1	1	0	0	0	1	0	1	0	0	0	14	Average Knowledge	51.8519	0
440	JMC	Male	18	12	1	1	0	1	0	0	1	1	1	1	0	0	1	1	1	0	0	1	0	0	1	1	1	1	1	1	0	17	Average Knowledge	62.963	0
441	JMC	Male	0	12	1	1	0	1	0	0	0	1	0	0	1	1	0	0	0	0	1	1	1	0	0	1	0	1	0	1	1	13	Poor knowledge	48.1481	0
442	JMC	Female	16	12	1	1	0	1	1	1	1	1	0	0	0	1	1	0	1	0	1	1	0	0	0	1	0	1	0	0	1	15	Average Knowledge	55.5556	0
443	JMC	Male	17	12	1	1	1	1	1	0	0	1	0	0	0	1	1	0	1	0	1	1	0	0	0	1	1	1	1	0	0	15	Average Knowledge	55.5556	1	65
444	JMC	Male	0	0	1	1	0	1	1	0	0	1	0	0	1	0	1	1	1	0	1	1	1	1	0	1	1	1	1	1	1	19	Average Knowledge	70.3704	0
445	JMC	Male	17	12	1	1	0	1	1	0	0	1	1	1	1	1	0	1	1	0	1	1	1	0	1	1	0	1	1	1	1	20	Average Knowledge	74.0741	0
446	JMC	Male	19	12	1	1	1	1	1	0	0	1	0	0	0	1	1	1	1	0	1	1	1	0	0	1	1	0	0	1	1	17	Average Knowledge	62.963	0
447	JMC	Female	17	12	1	1	0	1	0	0	1	0	1	1	0	0	1	1	1	0	1	1	0	0	0	1	0	1	1	1	1	16	Average Knowledge	59.2593	1	69
448	JMC	Female	17	12	1	1	0	1	1	0	0	1	0	0	0	0	1	1	1	0	1	1	1	0	1	1	0	1	1	1	1	17	Average Knowledge	62.963	0
449	JMC	Female	19	12	1	1	0	1	1	0	0	1	1	1	0	1	1	1	1	0	1	1	0	1	0	1	0	1	0	1	1	18	Average Knowledge	66.6667	0
450	JMC	Male	18	12	1	1	1	1	1	0	0	1	0	0	0	1	0	1	1	0	1	1	0	0	1	1	1	1	0	1	1	17	Average Knowledge	62.963	0
451	JMC	Male	17	12	1	1	0	1	1	0	0	1	1	1	0	0	1	1	1	0	1	1	0	1	0	0	0	1	0	1	1	16	Average Knowledge	59.2593	0
452	JMC	Female	17	12	1	1	0	1	1	1	0	0	0	0	1	0	1	1	1	0	1	1	0	0	0	0	0	1	0	1	1	14	Average Knowledge	51.8519	0
453	JMC	Male	18	12	1	1	0	1	1	0	1	1	1	1	0	1	0	0	1	0	1	1	0	0	1	1	0	0	1	1	1	17	Average Knowledge	62.963	0
454	JMC	Female	17	12	1	1	1	1	1	0	1	1	1	1	0	1	0	1	0	0	1	1	1	1	0	1	0	1	1	0	1	19	Average Knowledge	70.3704	0
455	JMC	Female	17	12	1	1	1	1	1	0	1	1	1	1	1	0	1	1	1	0	1	1	0	0	1	1	0	1	0	1	1	20	Average Knowledge	74.0741	0
456	JMC	Female	17	12	1	1	1	1	1	0	0	1	1	1	0	0	0	1	1	0	1	1	0	0	1	0	0	1	0	1	1	16	Average Knowledge	59.2593	0
457	JMC	Male	16	12	1	1	0	1	1	0	0	1	0	0	0	1	1	1	1	0	1	1	0	0	0	0	0	1	0	0	0	12	Poor knowledge	44.4444	0
458	JMC	Male	18	12	1	1	0	1	1	0	0	0	1	1	1	0	1	1	1	0	1	1	0	0	0	1	0	1	1	1	0	16	Average Knowledge	59.2593	1	42
459	JMC	Female	17	12	1	1	0	1	1	0	1	1	1	1	1	0	1	1	1	0	1	1	0	0	1	1	1	1	1	0	1	20	Average Knowledge	74.0741	0
460	JMC	Male	17	12	1	1	0	1	0	0	1	1	1	1	0	0	0	1	1	0	1	1	0	0	1	1	1	1	0	1	1	17	Average Knowledge	62.963	0
461	JMC	Male	17	12	1	1	0	1	0	0	1	1	1	1	0	0	0	1	1	0	1	1	0	0	1	1	0	1	0	1	0	15	Average Knowledge	55.5556	0
462	JMC	Male	18	12	1	1	0	1	1	0	0	1	0	0	1	1	1	1	1	0	1	1	0	0	1	1	0	1	1	0	0	16	Average Knowledge	59.2593	0
463	JMC	Male	17	12	1	1	0	1	0	0	0	1	1	1	1	0	0	1	0	0	0	1	0	0	0	1	0	1	1	0	0	12	Poor knowledge	44.4444	1
464	JMC	Male	18	12	1	1	1	1	1	0	0	1	0	0	0	0	0	1	1	0	0	1	0	0	0	1	0	1	0	1	0	12	Poor knowledge	44.4444	0
465	JMC	Male	17	12	1	1	0	1	1	0	0	1	0	0	1	0	0	1	1	0	1	1	1	0	1	1	1	1	0	1	0	16	Average Knowledge	59.2593	0
466	JMC	Male	18	12	1	1	1	1	1	0	1	1	0	0	1	0	1	1	1	0	1	1	0	0	1	0	1	1	0	1	0	17	Average Knowledge	62.963	0
467	JMC	Female	17	12	1	1	1	1	1	0	0	1	0	0	1	0	1	1	1	0	1	1	0	0	1	0	0	0	0	0	1	14	Average Knowledge	51.8519	0
468	Diamond 2nd	Male	18	11	1	1	1	1	1	0	1	1	1	1	1	0	1	1	1	0	1	0	0	0	0	0	1	0	0	0	1	16	Average Knowledge	59.2593	1	55
469	Diamond 2nd	Male	18	11	1	1	1	1	1	0	0	1	1	1	1	1	1	1	1	0	1	1	0	0	0	0	0	1	0	0	0	16	Average Knowledge	59.2593	1	55
470	Diamond 2nd	Male	17	11	1	1	1	1	1	0	0	1	1	1	1	0	0	1	1	0	0	0	0	0	0	0	0	1	1	1	1	15	Average Knowledge	55.5556	1
471	Diamond 2nd	Male	19	11	1	1	0	0		0	0	1	1	1	0	0	0	1	1		0	0	0	0	0	0	0	0	1	1	1	10	Poor knowledge	37.037	1
472	Diamond 2nd	Female	16	11	1	1		1	1	0	1	4	1	1	1	1	1	0	1	1	1	1	0	0	1	0	0	0	0	1	1	21	Good knowledge	77.7778	0
473	Diamond 2nd	Male	17	11	1	1	1	1	1	0	0	1	1	1	1	1	0	1	1	1	1	1	0	0	1	0	0	0	1	1	1	19	Average Knowledge	70.3704	0
474	Diamond 2nd	Female	17	11	1	1	0	1		0	0	1	1	1	0	0	0	1	1	1	1	0	0	0	1	0	1	1	1	1	1	16	Average Knowledge	59.2593	0
475	Diamond 2nd	Male	18	11	0	1	1	1	1	0	1	1	1	1	1	1	1	0	1	0	1	1	0	0	1	0	1	1	1	1	1	20	Average Knowledge	74.0741	1	60
476	Diamond 2nd	Male	18	11	1	1	1	1	1	0	1	1	0	0	1	0	1	0	1	0	1	1	1	0	0	1	1	1	1	1	1	19	Average Knowledge	70.3704	0
477	Diamond 2nd	Male	18	11	1	1	1	1	1	0	0	1	0	0	1	1	1	0	1	0	1	1	1	0	0	0	1	0	1	1	1	17	Average Knowledge	62.963	0
478	Shree Tribhuvan Shanti Model Secondary School	Female	18	12	1	1	1	1	1	0	1	1	1	0	1	1	1	1	1	0	1	1	1	0	1	0	1	0	0	1	0	19	Average Knowledge	70.3704	1	79
479	Shree Tribhuvan Shanti Model Secondary School	Female	19	12	1	1	1	1	1	0	0	1	0	0	1	1	1	0	1	0	1	1	1	0	1	0	1	0	0	1	0	16	Average Knowledge	59.2593	1	50
480	Shree Tribhuvan Shanti Model Secondary School	Female	19	12	1	1	1	1	1	0	0	0	1	1	1	0	0	0	1	0	1	1	0	0	1	1	0	0	0	0	0	13	Poor knowledge	48.1481	0
481	Shree Tribhuvan Shanti Model Secondary School	Female	19	12	1	1	1	1	1	0	0	1	0	0	1	1	1	1	1	0	1	1	1	0	1	0	1	0	0	0	0	16	Average Knowledge	59.2593	1	68
482	Shree Tribhuvan Shanti Model Secondary School	Female	17	12	1	1	1	1	1	0	1	1	1	1	0	0	1	0	1	0	1	1	1	0	1	1	0	0	0	1	0	17	Average Knowledge	62.963	0
483	Shree Tribhuvan Shanti Model Secondary School	Female	17	12	1	1	0	1	1	0	0	1	0	0	0	1	0	1	0	0	1	1	0	1	1	1	0	0	0	0	0	12	Poor knowledge	44.4444	0
484	Shree Tribhuvan Shanti Model Secondary School	Female	18	12	1	1	1	1	1	0	0	0	1	1	0	0	0	1	1	0	1	1	1	0	1	1	1	0	0	1	0	16	Average Knowledge	59.2593	0
485	Shree Tribhuvan Shanti Model Secondary School	Female	18	12	1	1	1	1	1	0	1	0	1	1	0	0	0	1	1	0	1	1	1	0	1	1	1	0	0	1	0	17	Average Knowledge	62.963	0
486	Shree Tribhuvan Shanti Model Secondary School	Female	18	12	1	1	1	1	0	0	1	0	1	1	1	0	0	1	1	0	1	1	1	1	1	1	1	0	0	1	0	18	Average Knowledge	66.6667	0
487	Shree Tribhuvan Shanti Model Secondary School	Female	18	12	1	1	1	1	0	0	1	1	0	1	0	0	0	0	1	0	1	1	0	0	1	0	0	0	0	1	0	12	Poor knowledge	44.4444	0
488	Shree Tribhuvan Shanti Model Secondary School	Female	18	12	1	1	1	1	1	0	0	1	0	1	0	0	0	1	0	0	1	1	0	0	0	0	0	0	0	0	0	10	Poor knowledge	37.037	0
489	Shree Tribhuvan Shanti Model Secondary School	Female	18	12	1	1	1	1	1	0	0	1	0	1	0	0	0	0	1	0	1	1	0	0	0	0	0	0	0	1	0	11	Poor knowledge	40.7407	0
490	Shree Tribhuvan Shanti Model Secondary School	Female	18	12	1	1	1	1	1	0	0	1	0	1	0	0	0	0	1	0	1	1	0	1	1	1	1	0	0	1	0	15	Average Knowledge	55.5556	0
491	Shree Tribhuvan Shanti Model Secondary School	Male	18	12	1	1	0	1	1	1	1	1	1	1	0	1	1	1	1	0	1	1	1	0	1	0	0	0	1	1	0	19	Average Knowledge	70.3704	0
492	Shree Tribhuvan Shanti Model Secondary School	Male	18	12	1	1	0	1	1	1	1	1	1	1	0	1	1	1	1	0	1	1	1	0	1	0	1	0	0	1	0	19	Average Knowledge	70.3704	0
493	Shree Tribhuvan Shanti Model Secondary School	Female	18	12	1	0	0	1	0	0	0	1	1	1	0	0	1	0	1	0	1	1	0	0	0	1	0	0	0	1	0	11	Poor knowledge	40.7407	0
494	Shree Tribhuvan Shanti Model Secondary School	Female	16	12	1	1	1	1	1	0	0	1	1	1	0	0	0	0	0	0	1	1	0	0	0	0	1	0	0	1	0	12	Poor knowledge	44.4444	1	56
495	Shree Tribhuvan Shanti Model Secondary School	Female	18	12	1	1	0	1	1	0	1	1	1	1	1	0	1	0	1	0	1	1	0	1	1	0	0	0	0	0	0	15	Average Knowledge	55.5556	0
496	Shree Tribhuvan Shanti Model Secondary School	Female	18	12	1	1	0	1	1	0	1	1	1	1	0	1	1	1	1	0	1	1	0	1	0	1	0	0	0	0	0	16	Average Knowledge	59.2593	0
497	Shree Tribhuvan Shanti Model Secondary School	Female	17	12	1	1	1	1	1	0	0	1	0	0	0	0	0	1	1	0	1	1	1	0	1	0	0	0	0	1	0	13	Poor knowledge	48.1481	0
498	Shree Tribhuvan Shanti Model Secondary School	Female	17	12	1	1	1	1	1	0	1	1	0	0	0	0	0	1	1	0	1	1	1	0	1	1	1	0	0	0	0	15	Average Knowledge	55.5556	0
499	Shree Tribhuvan Shanti Model Secondary School	Female	17	12	1	1	1	1	1	0	0	0	0	0	1	0	0	0	1	0	1	1	0	0	1	1	0	0	0	1	0	12	Poor knowledge	44.4444	0
500	Shree Tribhuvan Shanti Model Secondary School	Female	17	12	1	1	1	1	1	0	0	0	1	0	0	0	0	0	1	0	1	1	0	0	1	1	0	0	0	1	0	12	Poor knowledge	44.4444	1	63
501	Shree Tribhuvan Shanti Model Secondary School	Female	17	12	1	1	1	1	1	0	0	1	0	0	0	0	0	1	1	0	1	1	1	0	1	0	0	0	0	0	0	12	Poor knowledge	44.4444	0
502	Shree Tribhuvan Shanti Model Secondary School	Male	18	12	1	1	1	1	1	0	0	1	0	1	0	1	1	1	1	0	1	1	0	1	1	1	0	0	0	1	0	17	Average Knowledge	62.963	0
503	Shree Tribhuvan Shanti Model Secondary School	Female	18	12	1	1	1	1	1	0	0	1	0	1	0	0	0	1	0	0	1	1	0	0	0	1	1	0	0	1	0	13	Poor knowledge	48.1481	0
504	Shree Tribhuvan Shanti Model Secondary School	Female	18	12	1	1	1	1	1	0	0	1	1	0	0	0	0	1	0	0	1	1	0	0	1	1	1	0	0	1	0	14	Average Knowledge	51.8519	1	65
505	Shree Tribhuvan Shanti Model Secondary School	Male	17	12	1	1	1	1	1	0	0	0	0	1	0	1	0	0	1	0	1	1	1	0	1	1	1	0	0	0	0	14	Average Knowledge	51.8519	0
506	Shree Tribhuvan Shanti Model Secondary School	Male	17	12	1	1	1	1	1	0	1	0	1	0	0	1	0	0	1	0	1	1	0	0	0	1	1	0	0	1	0	14	Average Knowledge	51.8519	1
507	Shree Tribhuvan Shanti Model Secondary School	Male	18	12	1	1	1	1	1	0	0	1	0	1	0	1	1	1	0	0	1	1	0	0	1	0	0	0	0	1	0	14	Average Knowledge	51.8519	0
508	Shree Tribhuvan Shanti Model Secondary School	Male	17	12	1	1	1	1	1	0	0	1	1	1	0	0	0	1	0	0	1	0	0	0	1	0	0	0	0	1	0	12	Poor knowledge	44.4444	0
509	Shree Tribhuvan Shanti Model Secondary School	Male	18	12	1	1	1	1	0	0	0	0	1	0	0	0	0	1	1	0	1	1	1	0	1	1	1	0	0	1	0	14	Average Knowledge	51.8519	0
510	Shree Tribhuvan Shanti Model Secondary School	Male	18	12	1	1	1	1	0	0	0	0	1	0	0	0	1	1	1	0	1	1	1	1	1	0	1	0	0	1	0	15	Average Knowledge	55.5556	0
511	Shree Tribhuvan Shanti Model Secondary School	Male	18	12	1	1	0	1	1	0	0	0	0	1	1	0	1	0	1	0	1	1	1	0	1	1	1	0	1	0	0	15	Average Knowledge	55.5556	0
512	Shree Tribhuvan Shanti Model Secondary School	Male	17	12	1	1	1	1	1	0	1	1	0	1	1	0	0	0	1	0	1	1	1	0	1	1	0	0	0	1	0	16	Average Knowledge	59.2593	1	55
513	Shree Tribhuvan Shanti Model Secondary School	Male	17	12	1	1	1	1	1	0	0	1	0	1	1	0	0	0	1	0	1	1	1	0	1	1	0	0	0	1	0	15	Average Knowledge	55.5556	0
514	Shree Tribhuvan Shanti Model Secondary School	Male	18	12	1	1	1	1	1	0	0	0	0	0	1	1	0	0	1	0	1	1	1	0	1	1	1	0	0	1	0	15	Average Knowledge	55.5556	0
515	Shree Tribhuvan Shanti Model Secondary School	Male	17	12	1	1	1	1	1	0	1	1	1	0	0	0	0	1	1	0	1	1	1	0	0	1	1	0	0	1	0	16	Average Knowledge	59.2593	1	60
516	Shree Tribhuvan Shanti Model Secondary School	Male	18	12	1	1	1	1	0	0	0	0	1	0	0	1	1	1	1	0	1	1	0	1	1	1	1	0	0	1	0	16	Average Knowledge	59.2593	0
517	Shree Tribhuvan Shanti Model Secondary School	Male	18	12	1	1	1	1	0	0	0	0	1	1	0	1	1	1	1	0	1	1	1	1	1	1	0	0	1	1	0	18	Average Knowledge	66.6667	0
518	Shree Tribhuvan Shanti Model Secondary School	Male	18	12	1	1	1	1	0	0	0	0	1	1	0	0	1	1	1	0	1	1	1	1	1	0	1	0	0	1	0	16	Average Knowledge	59.2593	0
519	Shree Tribhuvan Shanti Model Secondary School	Male	18	12	1	1	0	1	1	0	0	0	0	1	1	1	1	0	1	0	1	1	1	0	1	1	1	0	1	0	0	16	Average Knowledge	59.2593	0
520	Shree Tribhuvan Shanti Model Secondary School	Male	18	12	1	1	1	1	0	0	0	0	1	1	0	0	1	1	1	0	1	1	0	0	1	1	1	0	1	1	0	16	Average Knowledge	59.2593	0
521	Shree Tribhuvan Shanti Model Secondary School	Male	18	12	1	1	1	1	1	0	1	1	1	1	0	0	1	0	1	0	1	1	0	1	1	0	0	0	0	1	0	16	Average Knowledge	59.2593	0
522	Shree Tribhuvan Shanti Model Secondary School	Male	17	12	1	1	1	1	1	1	1	1	1	1	0	0	0	1	1	0	1	1	0	0	1	0	1	0	0	1	0	17	Average Knowledge	62.963	0
523	Shree Tribhuvan Shanti Model Secondary School	Male	17	12	1	1	0	1	1	0	0	1	1	1	0	0	0	1	1	0	1	1	0	1	1	0	1	0	1	1	0	16	Average Knowledge	59.2593	0
524	Shree Tribhuvan Shanti Model Secondary School	Female	16	11	1	1	1	1	1	0	0	1	0	1	1	0	1	0	1	0	1	1	0	0	1	0	0	0	0	1	0	14	Average Knowledge	51.8519	0
525	Shree Tribhuvan Shanti Model Secondary School	Female	17	11	1	1	1	1	1	0	0	1	1	0	1	1	0	1	1	0	1	1	1	1	1	0	0	0	0	1	0	17	Average Knowledge	62.963	0
526	Shree Tribhuvan Shanti Model Secondary School	Female	16	11	1	1	1	1	1	0	0	1	0	1	1	0	0	0	1	0	1	1	0	0	1	0	0	0	0	1	0	13	Poor knowledge	48.1481	0
527	Shree Tribhuvan Shanti Model Secondary School	Female	16	11	1	0	1	1	1	0	0	1	0	0	1	0	0	0	1	0	1	1	0	0	0	0	0	0	0	1	0	10	Poor knowledge	37.037	0
528	Shree Tribhuvan Shanti Model Secondary School	Female	16	11	1	0	1	1	1	0	0	1	0	1	1	0	0	0	1	0	1	1	0	1	1	0	0	0	0	1	0	13	Poor knowledge	48.1481	0
529	Shree Tribhuvan Shanti Model Secondary School	Female	16	11	1	1	1	1	1	0	0	1	0	1	1	0	0	0	1	0	1	1	0	1	1	0	0	0	0	1	0	14	Average Knowledge	51.8519	0
530	Shree Tribhuvan Shanti Model Secondary School	Female	16	11	1	1	0	1	1	0	0	1	0	1	1	0	1	1	1	0	1	1	0	1	1	0	1	0	0	1	0	16	Average Knowledge	59.2593	0
531	Shree Tribhuvan Shanti Model Secondary School	Female	16	11	1	0	0	1	1	0	0	1	0	0	1	1	1	1	1	0	1	1	0	0	1	0	0	0	1	0	0	13	Poor knowledge	48.1481	0
532	Shree Tribhuvan Shanti Model Secondary School	Male	17	11	1	1	0	1	1	0	0	1	0	1	1	0	1	1	1	0	1	1	0	0	1	0	0	0	0	0	0	13	Poor knowledge	48.1481	0
533	Shree Tribhuvan Shanti Model Secondary School	Male	17	11	1	1	1	1	1	0	1	1	1	1	1	0	1	1	1	0	1	1	0	0	1	0	1	0	0	0	0	17	Average Knowledge	62.963	0
534	Shree Tribhuvan Shanti Model Secondary School	Female	17	11	1	1	0	1	1	0	0	1	0	0	1	1	1	1	1	0	1	1	0	0	1	0	0	0	0	1	0	14	Average Knowledge	51.8519	1	65
535	Shree Tribhuvan Shanti Model Secondary School	Female	16	11	1	1	1	1	1	0	0	1	0	1	1	0	0	0	1	0	1	1	0	0	1	0	1	0	0	1	0	14	Average Knowledge	51.8519	1	40
536	Shree Tribhuvan Shanti Model Secondary School	Female	16	11	1	1	1	1	1	0	1	0	1	1	1	0	0	0	1	0	1	1	0	0	0	0	0	0	1	1	0	14	Average Knowledge	51.8519	0
537	Shree Tribhuvan Shanti Model Secondary School	Female	17	11	1	1	1	1	1	0	0	1	1	1	1	0	1	0	1	0	1	1	0	0	0	0	1	0	1	1	0	16	Average Knowledge	59.2593	0
538	Shree Tribhuvan Shanti Model Secondary School	Female	16	11	1	1	1	0	1	0	0	0	1	1	0	0	1	0	1	0	1	1	0	0	1	1	0	0	1	1	0	14	Average Knowledge	51.8519	0
539	Shree Tribhuvan Shanti Model Secondary School	Male	17	11	1	1	1	1	1	0	0	1	0	0	0	1	0	1	0	0	1	1	0	0	1	0	1	0	0	1	0	13	Poor knowledge	48.1481	0
540	Shree Tribhuvan Shanti Model Secondary School	Male	17	11	1	1	1	1	1	0	0	1	1	0	1	0	0	0	1	0	1	1	0	1	1	0	1	0	0	1	0	15	Average Knowledge	55.5556	1	69
541	Shree Tribhuvan Shanti Model Secondary School	Male	16	11	1	1	1	1	1	0	0	1	1	1	0	1	1	1	1	0	1	1	1	1	1	1	1	0	1	1	0	21	Good knowledge	77.7778	0
542	Shree Tribhuvan Shanti Model Secondary School	Male	17	11	1	1	1	1	0	0	1	1	1	0	1	1	1	0	1	0	1	1	0	0	0	0	0	0	0	1	0	14	Average Knowledge	51.8519	1	39
543	Shree Tribhuvan Shanti Model Secondary School	Male	16	11	1	1	1	1	1	0	0	1	0	1	1	1	0	1	1	0	1	1	1	0	1	0	1	0	0	1	0	17	Average Knowledge	62.963	0
544	Shree Tribhuvan Shanti Model Secondary School	Male	17	11	1	1	0	1	1	0	1	1	1	1	0	0	1	1	0	0	1	1	0	1	1	0	0	0	0	1	0	15	Average Knowledge	55.5556	0
545	Shree Tribhuvan Shanti Model Secondary School	Male	17	11	1	1	0	1	0	0	0	1	1	0	0	0	1	1	1	0	1	1	1	1	1	1	0	0	0	0	0	14	Average Knowledge	51.8519	0
546	Shree Tribhuvan Shanti Model Secondary School	Female	16	11	1	1	0	1	0	0	0	0	0	0	1	0	1	0	1	0	1	1	0	0	1	0	1	0	0	1	0	11	Poor knowledge	40.7407	0
547	Shree Tribhuvan Shanti Model Secondary School	Female	16	11	1	1	0	1	1	0	0	1	0	0	1	0	0	1	1	0	1	1	0	1	0	0	1	0	0	1	0	13	Poor knowledge	48.1481	0
548	Shree Tribhuvan Shanti Model Secondary School	Female	17	11	1	1	0	1	1	1	1	0	0	1	1	0	1	1	1	0	1	1	0	0	1	0	1	0	0	1	0	16	Average Knowledge	59.2593	0
549	Shree Tribhuvan Shanti Model Secondary School	Female	16	11	1	1	0	1	1	1	1	0	0	1	1	0	1	1	1	0	1	1	0	0	0	0	1	0	0	1	0	15	Average Knowledge	55.5556	1	38
550	Shree Tribhuvan Shanti Model Secondary School	Male	16	11	1	1	1	1	1	0	0	1	0	0	0	0	1	0	1	0	1	1	0	0	1	0	1	0	1	1	0	14	Average Knowledge	51.8519	0
551	Shree Tribhuvan Shanti Model Secondary School	Male	16	11	1	1	0	1	1	1	0	1	1	0	0	0	0	1	1	0	1	1	0	0	1	0	0	0	0	1	0	13	Poor knowledge	48.1481	0
552	Shree Tribhuvan Shanti Model Secondary School	Male	16	11	1	1	0	1	0	0	0	1	1	0	1	0	1	0	1	0	1	1	1	0	1	0	0	0	1	1	0	14	Average Knowledge	51.8519	1	69
553	Shree Tribhuvan Shanti Model Secondary School	Male	18	11	1	1	0	1	1	0	1	1	1	1	1	0	1	1	1	0	1	1	0	0	1	0	1	0	0	1	0	17	Average Knowledge	62.963	0
554	Shree Tribhuvan Shanti Model Secondary School	Male	17	11	1	1	0	1	1	0	0	0	1	1	1	0	0	1	0	0	1	1	1	0	1	0	1	0	0	1	0	14	Average Knowledge	51.8519	0
555	Shree Tribhuvan Shanti Model Secondary School	Female	17	11	1	1	1	1	0	0	0	1	0	0	1	1	0	0	1	0	1	1	0	1	1	0	0	0	1	1	0	14	Average Knowledge	51.8519	0
556	Shree Tribhuvan Shanti Model Secondary School	Female	17	11	1	1	1	1	1	0	1	1	0	1	1	1	1	1	1	0	1	1	0	0	1	0	1	0	0	1	0	18	Average Knowledge	66.6667	0
557	Shree Tribhuvan Shanti Model Secondary School	Male	17	11	1	1	0	1	1	0	0	1	0	1	0	0	1	1	1	0	1	1	1	0	1	0	1	0	1	1	0	16	Average Knowledge	59.2593	1	68
558	Shree Tribhuvan Shanti Model Secondary School	Male	16	11	1	1	1	1	1	0	1	1	1	1	0	0	0	1	1	0	1	1	1	0	0	1	1	0	0	1	0	17	Average Knowledge	62.963	1	63
559	Shree Tribhuvan Shanti Model Secondary School	Male	17	11	1	1	1	1	1	1	0	1	0	1	1	0	0	0	1	0	1	1	0	0	1	0	0	0	1	1	0	15	Average Knowledge	55.5556	0
560	Shree Tribhuvan Shanti Model Secondary School	Male	17	11	1	1	1	1	1	0	0	1	0	1	1	1	0	1	1	0	1	1	0	0	1	0	1	0	1	1	0	17	Average Knowledge	62.963	1	69
561	Shree Tribhuvan Shanti Model Secondary School	Male	17	11	1	1	1	1	1	1	1	1	0	1	1	1	0	1	1	0	1	1	1	1	1	0	1	0	1	1	0	21	Good knowledge	77.7778	1	57
										For replies to question no. 1 to 19 and 21-27
										*0= Inorrect Answer
										*1 = Correct Answer
										For replies to question no. 20
										*0= Absence of diabetes patient in the family
										*1 =Presence of diabetes patient in the family
